# Supplementary material for: Accelerated fetal growth velocity across the third trimester is associated with increased shoulder dystocia risk among fetuses who are not large-for-gestational-age: A prospective observational cohort study
Source: PLoS One. 2021 Oct 20;16(10):e0258634. doi: 10.1371/journal.pone.0258634 (PMC8528331; doi:10.1371/journal.pone.0258634)
Supplement: S1 File — (XLSX) [file pone.0258634.s001.xlsx]

## Sheet: Sheet1
Age (years)	Booking weight	Smoking status	FLAG ID	FatLow	Height (cm)	BMI at booking	Gestation at 28/40 US days	Gestation at 28/40 US in weeks	Average AC	AC mm	Mean	SD	z	Centile	EFW (g)	Gestational Diabetes this pregnancy	Gestation at 36/40 US days	Gestation at 36/40 US in weeks	Average AC at 36/40 US	AC mm	Mean	SD	z	Centile	AC centile change per day (28-36)	AC2836	EFW (g)	Gestation at delivery in days	Gestation at delivery in weeks	Indication for delivery (choice=Spontaneous labour)	Indication for delivery (choice=Concerns re: fetal growth or wellbeing)	Indication for delivery (choice=Post-term)	Indication for delivery (choice=PROM - not in labour)	Indication for delivery (choice=Gestational Hypertension or Preeclampsia)	Indication for delivery (choice=Diabetes)	Indication for delivery (choice=Cholestasis of pregnancy)	Indication for delivery (choice=Other)	Indication for delivery (choice=Elective caesarean section timed at term)	Other indication for delivery	Onset of delivery	Mode of Delivery (choice=NVD)	Mode of Delivery (choice=Instrumental for fetal distress)	Mode of Delivery (choice=Instrumental for FTP in S2)	Mode of Delivery (choice=Non-urgent C/S for failed IOL)	Mode of Delivery (choice=Em C/S for fetal distress)	Mode of Delivery (choice=Em C/S for dystocia)	Mode of Delivery (choice=Em C/S for planned C/S in labour or with SROM)	Mode of Delivery (choice=Elective C/S)	Mode of Delivery (choice=Instrumental delivery for maternal medical condition)
32	56	Never	B173		171	19.2	195	27.8571	24.3767	243.767	237.551	13.2404	0.469423	68.0616	1181	No	249	35.5714	30.28	302.8	313.363	16.7705	-0.629885	26.4385	-0.770799	-43.1647	2321	251	35.8571	Checked	Unchecked	Unchecked	Unchecked	Unchecked	Unchecked	Unchecked	Unchecked	Unchecked		Spont labour	Checked	Unchecked	Unchecked	Unchecked	Unchecked	Unchecked	Unchecked	Unchecked	Unchecked
29	54	Never	B214		168	19.1	194	27.7143	23.8433	238.433	236.065	13.1751	0.179786	57.134	1107	No	252	36	30.43	304.3	317.295	16.9666	-0.765895	22.187	-0.602535	-33.742	2381	263	37.5714	Unchecked	Checked	Unchecked	Unchecked	Unchecked	Unchecked	Unchecked	Unchecked	Unchecked		Induction of labour	Checked	Unchecked	Unchecked	Unchecked	Unchecked	Unchecked	Unchecked	Unchecked	Unchecked
32	77	Never	B48		163	29	193	27.5714	22.47	224.7	234.575	13.1097	-0.753277	22.5642	1089	Yes	249	35.5714	30.12	301.2	313.363	16.7705	-0.725291	23.4137	0.0151695	0.849494	2396	261	37.2857	Unchecked	Checked	Unchecked	Unchecked	Unchecked	Unchecked	Unchecked	Unchecked	Unchecked		Induction of labour	Unchecked	Checked	Unchecked	Unchecked	Unchecked	Unchecked	Unchecked	Unchecked	Unchecked
31	57	Never	B320	0	160	22.3	201	28.7143	25.41	254.1	246.413	13.6327	0.563873	71.358	1498	No	251	35.8571	31.67	316.7	315.988	16.9012	0.0421394	51.6806	-0.393547	-22.0386	2780	278	39.7143	Checked	Unchecked	Unchecked	Unchecked	Unchecked	Unchecked	Unchecked	Unchecked	Unchecked		Spont labour	Checked	Unchecked	Unchecked	Unchecked	Unchecked	Unchecked	Unchecked	Unchecked	Unchecked
27	75	Never	B373		162	28.6	194	27.7143	23.7933	237.933	236.065	13.1751	0.141836	55.6395	1156	No	251	35.8571	30.84	308.4	315.988	16.9012	-0.448949	32.6734	-0.402914	-22.5632	2574	266	38	Unchecked	Unchecked	Unchecked	Unchecked	Checked	Unchecked	Unchecked	Unchecked	Unchecked		Induction of labour	Unchecked	Checked	Unchecked	Unchecked	Unchecked	Unchecked	Unchecked	Unchecked	Unchecked
28	75	Ex-smoker	B116		169	26.3	203	29	23.96	239.6	249.344	13.7634	-0.707977	23.948	1242	No	258	36.8571	29.3967	293.967	325.06	17.3588	-1.79123	3.66284	-0.36882	-20.6539	2354	283	40.4286	Unchecked	Unchecked	Unchecked	Checked	Unchecked	Unchecked	Unchecked	Checked	Unchecked	spurious labour	Induction of labour	Checked	Unchecked	Unchecked	Unchecked	Unchecked	Unchecked	Unchecked	Unchecked	Unchecked
36	71	Ex-smoker	B90		172	24	202	28.8571	26.5667	265.667	247.88	13.698	1.29849	90.294	1427	Yes	258	36.8571	33.88	338.8	325.06	17.3588	0.791512	78.5677	-0.209397	-11.7262	2992	274	39.1429	Unchecked	Unchecked	Unchecked	Unchecked	Unchecked	Checked	Unchecked	Unchecked	Unchecked		Induction of labour	Unchecked	Unchecked	Unchecked	Checked	Unchecked	Unchecked	Unchecked	Unchecked	Unchecked
29	54	Never	B114		160	21.1	196	28	26.04	260.4	239.035	13.3058	1.60567	94.5827	1322	No	252	36	33.9067	339.067	317.295	16.9666	1.28323	90.0294	-0.0813091	-4.55331	2871	277	39.5714	Checked	Unchecked	Unchecked	Unchecked	Unchecked	Unchecked	Unchecked	Unchecked	Unchecked		Spont labour	Unchecked	Checked	Unchecked	Unchecked	Unchecked	Unchecked	Unchecked	Unchecked	Unchecked
32	57	Never	B71		153	24.3	200	28.5714	24.08	240.8	244.943	13.5673	-0.305367	38.0043	1139	Yes	256	36.5714	30.9433	309.433	322.486	17.2281	-0.757649	22.4331	-0.278058	-15.5713	2397	274	39.1429	Unchecked	Unchecked	Unchecked	Unchecked	Unchecked	Checked	Unchecked	Unchecked	Unchecked		Induction of labour	Unchecked	Unchecked	Checked	Unchecked	Unchecked	Unchecked	Unchecked	Unchecked	Unchecked
26	63	Never	B191	0	162	24	194	27.7143	23.31	233.1	236.065	13.1751	-0.225019	41.0982	1167	No	252	36	31.1667	311.667	317.295	16.9666	-0.331708	37.0055	-0.0705646	-3.95162	2677	291	41.5714	Checked	Unchecked	Unchecked	Unchecked	Unchecked	Unchecked	Unchecked	Unchecked	Unchecked		Spont labour	Unchecked	Unchecked	Unchecked	Unchecked	Checked	Unchecked	Unchecked	Unchecked	Unchecked
26	51	Never	B185		151	22.4	197	28.1429	23.72	237.2	240.516	13.3712	-0.248023	40.2058	1168	No	252	36	30.76	307.6	317.295	16.9666	-0.571395	28.3866	-0.214895	-12.0341	2535	289	41.2857	Unchecked	Unchecked	Checked	Unchecked	Unchecked	Unchecked	Unchecked	Unchecked	Unchecked		Induction of labour	Checked	Unchecked	Unchecked	Unchecked	Unchecked	Unchecked	Unchecked	Unchecked	Unchecked
31	62	Never	B207		172	21	202	28.8571	26.3267	263.267	247.88	13.698	1.12328	86.934	1443	No	258	36.8571	33.96	339.6	325.06	17.3588	0.837598	79.8872	-0.125836	-7.04684	3085	280	40	Checked	Unchecked	Unchecked	Unchecked	Unchecked	Unchecked	Unchecked	Unchecked	Unchecked		Spont labour	Checked	Unchecked	Unchecked	Unchecked	Unchecked	Unchecked	Unchecked	Unchecked	Unchecked
28	81	Never	B196	0	169	28.4	197	28.1429	25.4767	254.767	240.516	13.3712	1.06575	85.6731	1407	No	253	36.1429	33.59	335.9	318.598	17.032	1.01586	84.5152	-0.0206773	-1.15793	3094	254	36.2857	Unchecked	Unchecked	Unchecked	Unchecked	Checked	Unchecked	Unchecked	Unchecked	Unchecked		Induction of labour	Unchecked	Checked	Unchecked	Unchecked	Unchecked	Unchecked	Unchecked	Unchecked	Unchecked
19	83	Never	B80		169	29.1	199	28.4286	27.07	270.7	243.47	13.5019	2.01673	97.8138	1612	No	251	35.8571	34.2467	342.467	315.988	16.9012	1.56668	94.1406	-0.0706396	-3.95582	3262	272	38.8571	Checked	Unchecked	Unchecked	Unchecked	Unchecked	Unchecked	Unchecked	Unchecked	Unchecked		Spont labour	Checked	Unchecked	Unchecked	Unchecked	Unchecked	Unchecked	Unchecked	Unchecked	Unchecked
38	65	Never	B328	1	182	19.6	201	28.7143	27.0733	270.733	246.413	13.6327	1.78398	96.2787	1620	No	251	35.8571	34.0933	340.933	315.988	16.9012	1.47596	93.0023	-0.0655281	-3.66957	3222	280	40	Checked	Unchecked	Unchecked	Unchecked	Unchecked	Unchecked	Unchecked	Unchecked	Unchecked		Spont labour	Unchecked	Checked	Unchecked	Unchecked	Unchecked	Unchecked	Unchecked	Unchecked	Unchecked
33	48	Ex-smoker	B42		155.5	19.9	189	27	22.9433	229.433	228.59	12.8482	0.0656079	52.6155	1044	No	250	35.7143	32.4433	324.433	314.677	16.8359	0.579473	71.8865	0.315918	17.6914	2713	284	40.5714	Checked	Unchecked	Unchecked	Unchecked	Unchecked	Unchecked	Unchecked	Unchecked	Unchecked		Spont labour	Unchecked	Checked	Unchecked	Unchecked	Unchecked	Unchecked	Unchecked	Unchecked	Unchecked
27	60	Ex-smoker	B292	0	167	21.5	200	28.5714	24.7967	247.967	244.943	13.5673	0.222864	58.8179	1339	No	256	36.5714	33.0933	330.933	322.486	17.2281	0.490313	68.8044	0.178329	9.98644	2983	292	41.7143	Unchecked	Unchecked	Checked	Unchecked	Unchecked	Unchecked	Unchecked	Unchecked	Unchecked		Induction of labour	Checked	Unchecked	Unchecked	Unchecked	Unchecked	Unchecked	Unchecked	Unchecked	Unchecked
33	57	Never	B15		165	20.9	202	28.8571	26.1567	261.567	247.88	13.698	0.999173	84.1144	1494	No	258	36.8571	34.5767	345.767	325.06	17.3588	1.19285	88.3535	0.0756974	4.23905	3208	285	40.7143	Checked	Unchecked	Unchecked	Unchecked	Unchecked	Unchecked	Unchecked	Unchecked	Unchecked		Spont labour	Unchecked	Unchecked	Unchecked	Unchecked	Checked	Checked	Unchecked	Unchecked	Unchecked
29	92	Never	B341		174.5	30.2	195	27.8571	25.7733	257.733	237.551	13.2404	1.52427	93.628	1411	No	254	36.2857	34.1233	341.233	319.898	17.0973	1.2479	89.3966	-0.0717184	-4.01623	3354	279	39.8571	Checked	Unchecked	Unchecked	Unchecked	Unchecked	Unchecked	Unchecked	Unchecked	Unchecked		Spont labour	Unchecked	Checked	Unchecked	Unchecked	Unchecked	Unchecked	Unchecked	Unchecked	Unchecked
28	49	Never	B312	0	164	18.2	195	27.8571	22.8433	228.433	237.551	13.2404	-0.688647	24.5523	990	No	254	36.2857	30.4767	304.767	319.898	17.0973	-0.884987	18.8082	-0.0973575	-5.45202	2414	280	40	Checked	Unchecked	Unchecked	Unchecked	Unchecked	Unchecked	Unchecked	Unchecked	Unchecked		Spont labour	Checked	Unchecked	Unchecked	Unchecked	Unchecked	Unchecked	Unchecked	Unchecked	Unchecked
31	47	Never	B73		160	18.4	195	27.8571	23.53	235.3	237.551	13.2404	-0.170033	43.2492	1138	No	253	36.1429	32.9033	329.033	318.598	17.032	0.612697	72.9962	0.512878	28.7212	2768	282	40.2857	Unchecked	Unchecked	Unchecked	Checked	Unchecked	Unchecked	Unchecked	Unchecked	Unchecked		Induction of labour	Unchecked	Checked	Unchecked	Unchecked	Unchecked	Unchecked	Unchecked	Unchecked	Unchecked
34	61	Never	B236	0	167	21.9	201	28.7143	25.1767	251.767	246.413	13.6327	0.392716	65.2735	1379	No	257	36.7143	33.8667	338.667	323.775	17.2935	0.861113	80.5412	0.272637	15.2677	3142	283	40.4286	Checked	Unchecked	Unchecked	Unchecked	Unchecked	Unchecked	Unchecked	Unchecked	Unchecked		Spont labour	Unchecked	Unchecked	Unchecked	Unchecked	Checked	Unchecked	Unchecked	Unchecked	Unchecked
31	60	Never	B43		162	22.9	201	28.7143	25.3533	253.533	246.413	13.6327	0.522306	69.9271	1335	No	257	36.7143	34.0867	340.867	323.775	17.2935	0.988329	83.8504	0.24863	13.9233	3072	265	37.8571	Checked	Unchecked	Unchecked	Unchecked	Unchecked	Unchecked	Unchecked	Unchecked	Unchecked		Spont labour	Unchecked	Unchecked	Checked	Unchecked	Unchecked	Unchecked	Unchecked	Unchecked	Unchecked
36	64	Never	B40		173	21.4	196	28	25.3133	253.133	239.035	13.3058	1.05955	85.5324	1384	No	252	36	35.5667	355.667	317.295	16.9666	2.26162	98.814	0.23717	13.2815	3471	283	40.4286	Checked	Unchecked	Unchecked	Unchecked	Unchecked	Unchecked	Unchecked	Unchecked	Unchecked		Spont labour	Unchecked	Unchecked	Unchecked	Unchecked	Checked	Checked	Unchecked	Unchecked	Unchecked
29	80	Never	B283	0	164	29.7	199	28.4286	24.3767	243.767	243.47	13.5019	0.0219524	50.8757	1208	No	253	36.1429	31.3267	313.267	318.598	17.032	-0.313013	37.7135	-0.243744	-13.6497	2691	289	41.2857	Unchecked	Checked	Checked	Unchecked	Unchecked	Unchecked	Unchecked	Unchecked	Unchecked		Induction of labour	Unchecked	Checked	Unchecked	Unchecked	Unchecked	Unchecked	Unchecked	Unchecked	Unchecked
30	59	Never	B64		172	19.9	203	29	26.8	268	249.344	13.7634	1.35547	91.2365	1640	No	259	37	35.99	359.9	326.342	17.4242	1.92595	97.2945	0.108177	6.05793	4000	279	39.8571	Checked	Unchecked	Unchecked	Unchecked	Unchecked	Unchecked	Unchecked	Unchecked	Unchecked		Spont labour	Unchecked	Checked	Unchecked	Unchecked	Unchecked	Unchecked	Unchecked	Unchecked	Unchecked
30	102	Never	B344	0	179	31.8	202	28.8571	26.51	265.1	247.88	13.698	1.25712	89.5644	1590	No	253	36.1429	34.9267	349.267	318.598	17.032	1.80066	96.4122	0.134269	7.51907	3492	273	39	Unchecked	Unchecked	Unchecked	Unchecked	Unchecked	Unchecked	Unchecked	Checked	Unchecked	macrosomia	Induction of labour	Unchecked	Checked	Checked	Unchecked	Unchecked	Unchecked	Unchecked	Unchecked	Unchecked
29	67	Never	B251	0	170	23.2	203	29	25.4267	254.267	249.344	13.7634	0.357651	63.9698	1512	No	257	36.7143	35.3333	353.333	323.775	17.2935	1.70922	95.6295	0.586291	32.8323	3518	284	40.5714	Unchecked	Unchecked	Unchecked	Unchecked	Unchecked	Unchecked	Unchecked	Checked	Unchecked	spurious labour	Induction of labour	Unchecked	Checked	Unchecked	Unchecked	Unchecked	Unchecked	Unchecked	Unchecked	Unchecked
43	64	Never	B151		175	20.9	200	28.5714	25.0233	250.233	244.943	13.5673	0.389933	65.1707	1371	No	258	36.8571	33.31	333.1	325.06	17.3588	0.463149	67.8371	0.0459731	2.57449	3227	271	38.7143	Unchecked	Unchecked	Unchecked	Unchecked	Unchecked	Unchecked	Unchecked	Unchecked	Checked		No labour	Unchecked	Unchecked	Unchecked	Unchecked	Unchecked	Unchecked	Unchecked	Checked	Unchecked
24	52	Ex-smoker	B49		165	19.1	201	28.7143	25.5767	255.767	246.413	13.6327	0.686129	75.3684	1324	No	258	36.8571	33.8267	338.267	325.06	17.3588	0.760788	77.6608	0.0402179	2.2522	3067	290	41.4286	Unchecked	Unchecked	Checked	Unchecked	Unchecked	Unchecked	Unchecked	Unchecked	Unchecked		Induction of labour	Checked	Unchecked	Unchecked	Unchecked	Unchecked	Unchecked	Unchecked	Unchecked	Unchecked
28	56	Ex-smoker	B02		168	19.8	202	28.8571	24.8767	248.767	247.88	13.698	0.0647316	52.5806	1423	No	253	36.1429	32.76	327.6	318.598	17.032	0.528541	70.1438	0.344377	19.2851	3094	288	41.1429	Checked	Unchecked	Unchecked	Unchecked	Unchecked	Unchecked	Unchecked	Unchecked	Unchecked		Spont labour	Checked	Unchecked	Unchecked	Unchecked	Unchecked	Unchecked	Unchecked	Unchecked	Unchecked
35	67	Never	B150	0	165	24.6	202	28.8571	24.0833	240.833	247.88	13.698	-0.514427	30.3477	1241	No	258	36.8571	33.1367	331.367	325.06	17.3588	0.363296	64.1808	0.604163	33.8331	2906	263	37.5714	Unchecked	Checked	Unchecked	Unchecked	Unchecked	Unchecked	Unchecked	Unchecked	Unchecked		Induction of labour	Checked	Unchecked	Unchecked	Unchecked	Unchecked	Unchecked	Unchecked	Unchecked	Unchecked
22	77	Ex-smoker	B364	1	166	27.9	191	27.2857	22.81	228.1	231.588	12.9789	-0.268759	39.4058	1063	No	247	35.2857	31.52	315.2	310.725	16.6397	0.26893	60.6008	0.378483	21.1951	2683	279	39.8571	Checked	Unchecked	Unchecked	Unchecked	Unchecked	Unchecked	Unchecked	Unchecked	Unchecked		Spont labour	Unchecked	Unchecked	Checked	Unchecked	Unchecked	Unchecked	Unchecked	Unchecked	Unchecked
36	64	Ex-smoker	B194	0	160	25	202	28.8571	24.7233	247.233	247.88	13.698	-0.0472067	48.1174	1345	No	257	36.7143	33.1633	331.633	323.775	17.2935	0.454408	67.5233	0.352833	19.7587	3161	282	40.2857	Checked	Unchecked	Unchecked	Unchecked	Unchecked	Unchecked	Unchecked	Unchecked	Unchecked		Spont labour	Checked	Unchecked	Unchecked	Unchecked	Unchecked	Unchecked	Unchecked	Unchecked	Unchecked
35	78	Ex-smoker	B199	0	161	30.1	199	28.4286	24.75	247.5	243.47	13.5019	0.298456	61.7323	1294	No	255	36.4286	34.09	340.9	321.194	17.1627	1.14821	87.4558	0.459349	25.7235	3193	281	40.1429	Unchecked	Unchecked	Unchecked	Checked	Unchecked	Unchecked	Unchecked	Unchecked	Unchecked		Induction of labour	Unchecked	Unchecked	Checked	Unchecked	Unchecked	Unchecked	Unchecked	Unchecked	Unchecked
37	61	Never	B209	0	161	23.5	200	28.5714	23.7733	237.733	244.943	13.5673	-0.531401	29.757	1248	No	256	36.5714	33.1067	331.067	322.486	17.2281	0.498053	69.0777	0.702154	39.3206	3030	282	40.2857	Checked	Unchecked	Unchecked	Unchecked	Unchecked	Unchecked	Unchecked	Unchecked	Unchecked		Spont labour	Unchecked	Unchecked	Unchecked	Unchecked	Unchecked	Checked	Unchecked	Unchecked	Unchecked
32	88	Ex-smoker	B340		178	27.8	200	28.5714	23.8733	238.733	244.943	13.5673	-0.457694	32.3586	1256	No	249	35.5714	32.9067	329.067	313.363	16.7705	0.936358	82.5456	1.02422	57.3565	2872	288	41.1429	Unchecked	Unchecked	Unchecked	Checked	Unchecked	Unchecked	Unchecked	Unchecked	Unchecked		Induction of labour	Unchecked	Checked	Unchecked	Unchecked	Unchecked	Unchecked	Unchecked	Unchecked	Unchecked
28	71	Ex-smoker	B01		172	24	203	29	23.8633	238.633	249.344	13.7634	-0.778212	21.8222	1323	No	247	35.2857	31.3933	313.933	310.725	16.6397	0.192807	57.6445	0.814143	45.592	2781	289	41.2857	Unchecked	Unchecked	Checked	Unchecked	Unchecked	Unchecked	Unchecked	Unchecked	Unchecked		Induction of labour	Unchecked	Unchecked	Unchecked	Unchecked	Checked	Unchecked	Unchecked	Unchecked	Unchecked
31	54	Never	B12		159	21.4	203	29	23.81	238.1	249.344	13.7634	-0.816962	20.6975	1218	No	259	37	34.23	342.3	326.342	17.4242	0.915861	82.013	1.09492	61.3155	3260	281	40.1429	Checked	Unchecked	Unchecked	Unchecked	Unchecked	Unchecked	Unchecked	Unchecked	Unchecked		Spont labour	Unchecked	Unchecked	Checked	Unchecked	Unchecked	Unchecked	Unchecked	Unchecked	Unchecked
34	57	Never	B32		155	23.7	196	28	23.67	236.7	239.035	13.3058	-0.175504	43.0342	1101	No	252	36	28.8567	288.567	317.295	16.9666	-1.69321	4.52081	-0.687739	-38.5134	1983	252	36	Unchecked	Checked	Unchecked	Unchecked	Checked	Unchecked	Unchecked	Unchecked	Unchecked		No labour	Unchecked	Unchecked	Unchecked	Unchecked	Checked	Unchecked	Unchecked	Unchecked	Unchecked
36	68	Never	B102		165	25	193	27.5714	24.7033	247.033	234.575	13.1097	0.950298	82.902	1233	No	254	36.2857	31.3167	313.167	319.898	17.0973	-0.393682	34.6908	-0.790347	-44.2594	2747	268	38.2857	Unchecked	Checked	Unchecked	Unchecked	Unchecked	Unchecked	Unchecked	Unchecked	Unchecked		Induction of labour	Unchecked	Unchecked	Unchecked	Unchecked	Checked	Unchecked	Unchecked	Unchecked	Unchecked
29	46	Never	B259	0	150.5	20.3	198	28.2857	24.14	241.4	241.995	13.4365	-0.044261	48.2348	1185	No	256	36.5714	30.7067	307.067	322.486	17.2281	-0.895022	18.5388	-0.512001	-28.672	2469	283	40.4286	Unchecked	Checked	Unchecked	Unchecked	Unchecked	Unchecked	Unchecked	Unchecked	Unchecked		Induction of labour	Checked	Unchecked	Unchecked	Unchecked	Unchecked	Unchecked	Unchecked	Unchecked	Unchecked
30	66	Never	B31		172	22.3	195	27.8571	22.95	229.5	237.551	13.2404	-0.608085	27.1565	1096	No	251	35.8571	27.1333	271.333	315.988	16.9012	-2.64208	0.411989	-0.477581	-26.7446	2032	252	36	Unchecked	Checked	Unchecked	Unchecked	Unchecked	Unchecked	Unchecked	Unchecked	Unchecked		No labour	Unchecked	Unchecked	Unchecked	Unchecked	Unchecked	Unchecked	Unchecked	Checked	Unchecked
30	55	Never	B95		168	19.5	201	28.7143	24.8	248	246.413	13.6327	0.116418	54.6339	1289	No	257	36.7143	30.73	307.3	323.775	17.2935	-0.952675	17.0377	-0.671361	-37.5962	2590	278	39.7143	Checked	Unchecked	Unchecked	Unchecked	Unchecked	Unchecked	Unchecked	Unchecked	Unchecked		Spont labour	Checked	Unchecked	Unchecked	Unchecked	Unchecked	Unchecked	Unchecked	Unchecked	Unchecked
31	63	Never	B314		162	24	201	28.7143	24.56	245.6	246.413	13.6327	-0.0596296	47.6225	1392	Yes	253	36.1429	31.85	318.5	318.598	17.032	-0.00574785	49.7707	0.0413108	2.3134	2761	280	40	Unchecked	Checked	Unchecked	Unchecked	Unchecked	Checked	Unchecked	Unchecked	Unchecked		Induction of labour	Checked	Unchecked	Unchecked	Unchecked	Unchecked	Unchecked	Unchecked	Unchecked	Unchecked
25	60	Never	B190	0	167	21.5	202	28.8571	27.67	276.7	247.88	13.698	2.10395	98.2309	1698	No	258	36.8571	33.0567	330.567	325.06	17.3588	0.31721	62.4458	-0.639019	-35.7851	3159	269	38.4286	Checked	Unchecked	Unchecked	Unchecked	Unchecked	Unchecked	Unchecked	Unchecked	Unchecked		Spont labour	Checked	Unchecked	Unchecked	Unchecked	Unchecked	Unchecked	Unchecked	Unchecked	Unchecked
36	88	Ex-smoker	B03		180	27.2	203	29	25.2567	252.567	249.344	13.7634	0.234135	59.256	1456	No	254	36.2857	31.66	316.6	319.898	17.0973	-0.192871	42.353	-0.331431	-18.5602	2791	283	40.4286	Checked	Unchecked	Unchecked	Unchecked	Unchecked	Unchecked	Unchecked	Unchecked	Unchecked		Spont labour	Checked	Unchecked	Unchecked	Unchecked	Unchecked	Unchecked	Unchecked	Unchecked	Unchecked
31	56	Never	B147		160	21.9	201	28.7143	25.8133	258.133	246.413	13.6327	0.859731	80.5031	1414	No	258	36.8571	34.2733	342.733	325.06	17.3588	1.0181	84.5685	0.0713225	3.99406	3007	281	40.1429	Checked	Unchecked	Unchecked	Unchecked	Unchecked	Unchecked	Unchecked	Unchecked	Unchecked		Spont labour	Unchecked	Unchecked	Unchecked	Unchecked	Unchecked	Checked	Unchecked	Unchecked	Unchecked
23	49	Never	B107		151	21.5	203	29	24.4167	244.167	249.344	13.7634	-0.37618	35.3392	1238	No	254	36.2857	30.4167	304.167	319.898	17.0973	-0.92008	17.8766	-0.342404	-19.1746	2500	275	39.2857	Checked	Unchecked	Unchecked	Unchecked	Unchecked	Unchecked	Unchecked	Unchecked	Unchecked		Spont labour	Unchecked	Unchecked	Checked	Unchecked	Unchecked	Unchecked	Unchecked	Unchecked	Unchecked
33	75	Ex-smoker	B168	0	165	27.5	193	27.5714	23.6433	236.433	234.575	13.1097	0.141736	55.6356	1182	Yes	249	35.5714	32.4733	324.733	313.363	16.7705	0.677968	75.1104	0.347765	19.4748	2765	264	37.7143	Unchecked	Checked	Unchecked	Checked	Unchecked	Unchecked	Unchecked	Unchecked	Unchecked		Induction of labour	Unchecked	Unchecked	Checked	Unchecked	Unchecked	Unchecked	Unchecked	Unchecked	Unchecked
41	64	Current smoker	B101		154	27	200	28.5714	24.0133	240.133	244.943	13.5673	-0.354505	36.148	1185	No	257	36.7143	32.12	321.2	323.775	17.2935	-0.148903	44.0815	0.139184	7.79431	2667	279	39.8571	Checked	Unchecked	Unchecked	Unchecked	Unchecked	Unchecked	Unchecked	Unchecked	Unchecked		Spont labour	Unchecked	Checked	Checked	Unchecked	Unchecked	Unchecked	Unchecked	Unchecked	Unchecked
31	48	Never	B75		156	19.7	198	28.2857	23.6333	236.333	241.995	13.4365	-0.421342	33.6753	1093	No	254	36.2857	30.7933	307.933	319.898	17.0973	-0.699773	24.2035	-0.169139	-9.4718	2460	276	39.4286	Checked	Unchecked	Unchecked	Unchecked	Unchecked	Unchecked	Unchecked	Unchecked	Unchecked		Spont labour	Checked	Unchecked	Unchecked	Unchecked	Unchecked	Unchecked	Unchecked	Unchecked	Unchecked
25	71	Never	B270	0	167.5	25.3	195	27.8571	23.7133	237.133	237.551	13.2404	-0.0315682	48.7408	1252	No	246	35.1429	31.59	315.9	309.401	16.5744	0.392134	65.252	0.323749	18.13	2683	281	40.1429	Unchecked	Unchecked	Unchecked	Checked	Unchecked	Unchecked	Unchecked	Unchecked	Unchecked		Induction of labour	Unchecked	Unchecked	Unchecked	Unchecked	Checked	Checked	Unchecked	Unchecked	Unchecked
28	55	Never	B229	0	162	21	203	29	24.5933	245.933	249.344	13.7634	-0.24782	40.2137	1312	No	252	36	31.36	313.6	317.295	16.9666	-0.217759	41.3809	0.0238196	1.3339	2578	285	40.7143	Checked	Unchecked	Unchecked	Unchecked	Unchecked	Unchecked	Unchecked	Unchecked	Unchecked		Spont labour	Unchecked	Unchecked	Unchecked	Unchecked	Checked	Unchecked	Unchecked	Unchecked	Unchecked
30	65	Never	B332		176	21	201	28.7143	28.11	281.1	246.413	13.6327	2.54441	99.4527	1709	No	258	36.8571	34.2433	342.433	325.06	17.3588	1.00082	84.1543	-0.268393	-15.03	3504	283	40.4286	Checked	Unchecked	Unchecked	Unchecked	Unchecked	Unchecked	Unchecked	Unchecked	Unchecked		Spont labour	Checked	Unchecked	Unchecked	Unchecked	Unchecked	Unchecked	Unchecked	Unchecked	Unchecked
32	80	Never	B371	0	167	28.7	194	27.7143	26.4033	264.033	236.065	13.1751	2.12285	98.3117	1436	No	250	35.7143	34.2133	342.133	314.677	16.8359	1.6308	94.8534	-0.0617555	-3.45831	3164	267	38.1429	Unchecked	Checked	Unchecked	Unchecked	Unchecked	Unchecked	Unchecked	Checked	Checked	irritable uterus and small APH	No labour	Unchecked	Unchecked	Unchecked	Unchecked	Unchecked	Unchecked	Unchecked	Checked	Unchecked
31	54	Never	B30		160	21.1	191	27.2857	23.5533	235.533	231.588	12.9789	0.303963	61.9422	1038	No	253	36.1429	32.43	324.3	318.598	17.032	0.334788	63.1108	0.0188475	1.05546	2699	293	41.8571	Unchecked	Unchecked	Checked	Unchecked	Unchecked	Unchecked	Unchecked	Unchecked	Unchecked		Induction of labour	Checked	Unchecked	Unchecked	Unchecked	Unchecked	Unchecked	Unchecked	Unchecked	Unchecked
30	64	Never	B174	0	165	23.5	191	27.2857	24.4367	244.367	231.588	12.9789	0.984553	83.7578	1263	No	254	36.2857	34.3433	343.433	319.898	17.0973	1.37657	91.5678	0.123968	6.9422	3264	280	40	Unchecked	Unchecked	Unchecked	Unchecked	Unchecked	Unchecked	Unchecked	Checked	Unchecked	spurious labour	Induction of labour	Unchecked	Checked	Unchecked	Unchecked	Unchecked	Unchecked	Unchecked	Unchecked	Unchecked
31	69	Ex-smoker	B266	0	174	22.8	203	29	26.95	269.5	249.344	13.7634	1.46445	92.8465	1622	No	248	35.4286	35.3267	353.267	312.046	16.7051	2.46755	99.3198	0.143852	8.05569	3330	274	39.1429	Checked	Unchecked	Unchecked	Unchecked	Unchecked	Unchecked	Unchecked	Unchecked	Unchecked		Spont labour	Unchecked	Unchecked	Unchecked	Unchecked	Unchecked	Checked	Unchecked	Unchecked	Unchecked
30	71	Never	B267		160	27.7	198	28.2857	23.5933	235.933	241.995	13.4365	-0.451112	32.5955	1180	Yes	256	36.5714	32.27	322.7	322.486	17.2281	0.0124115	50.4951	0.308615	17.2825	2866	283	40.4286	Unchecked	Unchecked	Unchecked	Checked	Unchecked	Unchecked	Unchecked	Unchecked	Unchecked		Induction of labour	Unchecked	Unchecked	Unchecked	Unchecked	Checked	Checked	Unchecked	Unchecked	Unchecked
25	69	Never	B100		164	25.7	198	28.2857	25.4267	254.267	241.995	13.4365	0.913327	81.9465	1380	No	254	36.2857	34.42	344.2	319.898	17.0973	1.42141	92.2402	0.183817	10.2937	3340	287	41	Unchecked	Unchecked	Unchecked	Unchecked	Unchecked	Unchecked	Unchecked	Checked	Unchecked	social	Induction of labour	Unchecked	Unchecked	Unchecked	Unchecked	Checked	Unchecked	Unchecked	Unchecked	Unchecked
32	59	Ex-smoker	B218	0	165	21.7	198	28.2857	23.8067	238.067	241.995	13.4365	-0.292341	38.5013	1163	No	249	35.5714	31.1867	311.867	313.363	16.7705	-0.0892529	46.444	0.15574	8.72144	2560	291	41.5714	Unchecked	Unchecked	Checked	Unchecked	Unchecked	Unchecked	Unchecked	Unchecked	Unchecked		Induction of labour	Checked	Unchecked	Unchecked	Unchecked	Unchecked	Unchecked	Unchecked	Unchecked	Unchecked
27	57	Never	B33		165	20.9	197	28.1429	24.3333	243.333	240.516	13.3712	0.210675	58.343	1213	No	253	36.1429	32.66	326.6	318.598	17.032	0.469828	68.0761	0.173806	9.73316	2872	273	39	Unchecked	Unchecked	Unchecked	Unchecked	Unchecked	Unchecked	Unchecked	Unchecked	Checked		No labour	Unchecked	Unchecked	Unchecked	Unchecked	Unchecked	Unchecked	Unchecked	Checked	Unchecked
28	67	Ex-smoker	B313		174	22.1	202	28.8571	24.7333	247.333	247.88	13.698	-0.0399064	48.4084	1364	No	254	36.2857	32.8433	328.433	319.898	17.0973	0.499244	69.1196	0.398293	22.3044	2968	263	37.5714	Unchecked	Unchecked	Unchecked	Checked	Unchecked	Unchecked	Unchecked	Unchecked	Unchecked		No labour	Unchecked	Unchecked	Unchecked	Unchecked	Unchecked	Unchecked	Checked	Unchecked	Unchecked
24	57	Never	B165	0	158	22.8	201	28.7143	23.8267	238.267	246.413	13.6327	-0.597554	27.5069	1165	No	255	36.4286	32.66	326.6	321.194	17.1627	0.315004	62.3621	0.645466	36.1461	2663	270	38.5714	Unchecked	Checked	Unchecked	Unchecked	Unchecked	Unchecked	Unchecked	Unchecked	Unchecked		Induction of labour	Checked	Unchecked	Unchecked	Unchecked	Unchecked	Unchecked	Unchecked	Unchecked	Unchecked
33	80	Ex-smoker	B325		173	26.7	198	28.2857	25.23	252.3	241.995	13.4365	0.76696	77.8447	1355	No	252	36	34.87	348.7	317.295	16.9666	1.85101	96.7916	0.350868	19.6486	3368	292	41.7143	Checked	Unchecked	Unchecked	Unchecked	Unchecked	Unchecked	Unchecked	Unchecked	Unchecked		Spont labour	Checked	Unchecked	Unchecked	Unchecked	Unchecked	Unchecked	Unchecked	Unchecked	Unchecked
35	62	Ex-smoker	B262		163	23.3	201	28.7143	23.9533	239.533	246.413	13.6327	-0.504639	30.6906	1252	No	257	36.7143	32.9167	329.167	323.775	17.2935	0.311773	62.2393	0.56337	31.5487	3155	288	41.1429	Checked	Unchecked	Unchecked	Unchecked	Unchecked	Unchecked	Unchecked	Unchecked	Unchecked		Spont labour	Unchecked	Checked	Unchecked	Unchecked	Unchecked	Unchecked	Unchecked	Unchecked	Unchecked
34	73	Never	B34		158	29.2	200	28.5714	25.7767	257.767	244.943	13.5673	0.94519	82.7719	1409	No	254	36.2857	32.1433	321.433	319.898	17.0973	0.0898236	53.5786	-0.540616	-30.2745	2805	287	41	Checked	Unchecked	Unchecked	Unchecked	Unchecked	Unchecked	Unchecked	Unchecked	Unchecked		Spont labour	Unchecked	Checked	Unchecked	Unchecked	Unchecked	Unchecked	Unchecked	Unchecked	Unchecked
34	47	Never	B358	0	148.5		200	28.5714	25.0967	250.967	244.943	13.5673	0.443984	67.1473	1364	Yes	256	36.5714	32.3467	323.467	322.486	17.2281	0.0569125	52.2693	-0.26568	-14.8781	2695	271	38.7143	Unchecked	Unchecked	Unchecked	Unchecked	Unchecked	Checked	Unchecked	Unchecked	Unchecked		Induction of labour	Unchecked	Unchecked	Unchecked	Unchecked	Checked	Unchecked	Unchecked	Unchecked	Unchecked
29	78	Never	B369		169.5	27.1	200	28.5714	25.65	256.5	244.943	13.5673	0.851828	80.2845	1423	No	257	36.7143	32.18	321.8	323.775	17.2935	-0.114207	45.4537	-0.611068	-34.2198	2985	266	38	Checked	Unchecked	Unchecked	Unchecked	Unchecked	Unchecked	Unchecked	Unchecked	Unchecked		Spont labour	Unchecked	Checked	Unchecked	Unchecked	Unchecked	Unchecked	Unchecked	Unchecked	Unchecked
32	72	Ex-smoker	B210	0	159	28.5	195	27.8571	25.1767	251.767	237.551	13.2404	1.07363	85.8506	1383	No	248	35.4286	31.9967	319.967	312.046	16.7051	0.474144	68.2301	-0.332462	-18.6179	2776	274	39.1429	Checked	Unchecked	Unchecked	Unchecked	Unchecked	Unchecked	Unchecked	Unchecked	Unchecked		Spont labour	Checked	Unchecked	Unchecked	Unchecked	Unchecked	Unchecked	Unchecked	Unchecked	Unchecked
27	55	Never	B374	1	164	20.4	199	28.4286	24.26	242.6	243.47	13.5019	-0.0644551	47.4304	1138	Yes	256	36.5714	30.4067	304.067	322.486	17.2281	-1.06916	14.25	-0.582113	-32.5983	2451	271	38.7143	Unchecked	Unchecked	Unchecked	Unchecked	Unchecked	Checked	Unchecked	Unchecked	Unchecked		Induction of labour	Checked	Unchecked	Unchecked	Unchecked	Unchecked	Unchecked	Unchecked	Unchecked	Unchecked
28	72	Never	B264		167	25.8	192	27.4286	25.52	255.2	233.083	13.0443	1.69552	95.5012	1330	No	247	35.2857	31.8467	318.467	310.725	16.6397	0.465247	67.9123	-0.501617	-28.0905	2792	283	40.4286	Checked	Unchecked	Unchecked	Unchecked	Unchecked	Unchecked	Unchecked	Unchecked	Unchecked		Spont labour	Checked	Unchecked	Unchecked	Unchecked	Unchecked	Unchecked	Unchecked	Unchecked	Unchecked
37	67	Never	B99		160	26.2	202	28.8571	27.1767	271.767	247.88	13.698	1.74381	95.9403	1603	Yes	256	36.5714	34.2467	342.467	322.486	17.2281	1.15976	87.6927	-0.152734	-8.55308	3128	262	37.4286	Unchecked	Checked	Unchecked	Unchecked	Unchecked	Checked	Checked	Unchecked	Unchecked		Induction of labour	Unchecked	Unchecked	Unchecked	Checked	Unchecked	Unchecked	Unchecked	Unchecked	Unchecked
32	65	Ex-smoker	B81		165	23.9	202	28.8571	25.2167	252.167	247.88	13.698	0.312942	62.2838	1321	Yes	255	36.4286	31.2633	312.633	321.194	17.1627	-0.498776	30.8969	-0.592206	-33.1635	2652	276	39.4286	Checked	Unchecked	Unchecked	Unchecked	Unchecked	Unchecked	Unchecked	Unchecked	Unchecked		Spont labour	Checked	Unchecked	Unchecked	Unchecked	Unchecked	Unchecked	Unchecked	Unchecked	Unchecked
31	60	Never	B226	0	168	21.3	193	27.5714	23.6967	236.967	234.575	13.1097	0.182418	57.2373	1166	No	249	35.5714	31.66	316.6	313.363	16.7705	0.192989	57.6516	0.007399	0.414344	2664	284	40.5714	Checked	Unchecked	Unchecked	Unchecked	Unchecked	Unchecked	Unchecked	Unchecked	Unchecked		Spont labour	Checked	Unchecked	Unchecked	Unchecked	Unchecked	Unchecked	Unchecked	Unchecked	Unchecked
23	50	Ex-smoker	B198	0	159	19.8	198	28.2857	25.3567	253.567	241.995	13.4365	0.86123	80.5444	1316	No	254	36.2857	33.4567	334.567	319.898	17.0973	0.857974	80.4547	-0.00160289	-0.0897619	2857	280	40	Checked	Unchecked	Unchecked	Unchecked	Unchecked	Unchecked	Unchecked	Unchecked	Unchecked		Spont labour	Unchecked	Unchecked	Unchecked	Unchecked	Checked	Checked	Unchecked	Unchecked	Unchecked
31	76	Never	B337		173	25.4	198	28.2857	24.6667	246.667	241.995	13.4365	0.347705	63.5969	1187	No	252	36	32.2267	322.267	317.295	16.9666	0.293049	61.5258	-0.0383547	-2.14787	2642	269	38.4286	Unchecked	Unchecked	Unchecked	Checked	Unchecked	Unchecked	Unchecked	Unchecked	Unchecked		No labour	Unchecked	Unchecked	Unchecked	Unchecked	Unchecked	Unchecked	Checked	Unchecked	Unchecked
35	101	Ex-smoker	B200	0	172	34.1	196	28	23.4467	234.467	239.035	13.3058	-0.343351	36.5667	1143	No	252	36	31.7267	317.267	317.295	16.9666	-0.00164798	49.9343	0.238706	13.3675	2666	284	40.5714	Unchecked	Unchecked	Unchecked	Unchecked	Checked	Unchecked	Unchecked	Unchecked	Unchecked		Induction of labour	Unchecked	Checked	Unchecked	Unchecked	Unchecked	Unchecked	Unchecked	Unchecked	Unchecked
33	68	Never	B368	0	169	23.8	194	27.7143	24.4467	244.467	236.065	13.1751	0.637722	73.8173	1315	No	246	35.1429	32.3867	323.867	309.401	16.5744	0.872795	80.8613	0.135461	7.58584	2912	266	38	Unchecked	Checked	Unchecked	Unchecked	Unchecked	Unchecked	Unchecked	Unchecked	Checked		No labour	Unchecked	Unchecked	Unchecked	Unchecked	Unchecked	Unchecked	Unchecked	Checked	Unchecked
30	71	Never	B11		157	28.8	195	27.8571	23.5833	235.833	237.551	13.2404	-0.129752	44.8381	1126	No	251	35.8571	31.82	318.2	315.988	16.9012	0.13089	55.2069	0.185157	10.3688	2676	276	39.4286	Checked	Unchecked	Unchecked	Unchecked	Unchecked	Unchecked	Unchecked	Unchecked	Unchecked		Spont labour	Unchecked	Unchecked	Checked	Unchecked	Unchecked	Unchecked	Unchecked	Unchecked	Unchecked
33	61	Never	B51		167	21.9	203	29	26.7867	267.867	249.344	13.7634	1.34578	91.0813	1534	No	251	35.8571	33.35	333.5	315.988	16.9012	1.03615	84.9934	-0.126832	-7.10256	3161	287	41	Checked	Unchecked	Unchecked	Unchecked	Unchecked	Unchecked	Unchecked	Unchecked	Unchecked		Spont labour	Checked	Unchecked	Unchecked	Unchecked	Unchecked	Unchecked	Unchecked	Unchecked	Unchecked
30	60	Never	B155	0	160	23.4	192	27.4286	22.5867	225.867	233.083	13.0443	-0.553222	29.0056	1147	No	257	36.7143	32.22	322.2	323.775	17.2935	-0.0910773	46.3716	0.267169	14.9615	3073	277	39.5714	Checked	Unchecked	Unchecked	Unchecked	Unchecked	Unchecked	Unchecked	Unchecked	Unchecked		Spont labour	Unchecked	Unchecked	Unchecked	Unchecked	Unchecked	Checked	Unchecked	Unchecked	Unchecked
28	78	Ex-smoker	B189		163	29.4	195	27.8571	24.2267	242.267	237.551	13.2404	0.356133	63.913	1194	No	251	35.8571	31.6667	316.667	315.988	16.9012	0.0401672	51.602	-0.219838	-12.311	2870	253	36.1429	Unchecked	Unchecked	Unchecked	Unchecked	Checked	Unchecked	Unchecked	Unchecked	Unchecked		Induction of labour	Checked	Unchecked	Unchecked	Unchecked	Unchecked	Unchecked	Unchecked	Unchecked	Unchecked
36	54	Never	B164	1	164	20.1	194	27.7143	22.4467	224.467	236.065	13.1751	-0.880298	18.9349	1140	No	255	36.4286	32.6533	326.533	321.194	17.1627	0.311119	62.2145	0.709501	39.7321	2996	271	38.7143	Unchecked	Unchecked	Unchecked	Unchecked	Unchecked	Unchecked	Unchecked	Checked	Unchecked	spurious labour	Induction of labour	Checked	Unchecked	Unchecked	Unchecked	Unchecked	Unchecked	Unchecked	Unchecked	Unchecked
35	68	Ex-smoker	B79		186	19.7	198	28.2857	23.0633	230.633	241.995	13.4365	-0.845558	19.89	1069	No	254	36.2857	30.7467	307.467	319.898	17.0973	-0.727067	23.3592	0.0619514	3.46928	2590	271	38.7143	Unchecked	Checked	Unchecked	Unchecked	Unchecked	Unchecked	Unchecked	Unchecked	Unchecked		Induction of labour	Checked	Unchecked	Unchecked	Unchecked	Unchecked	Unchecked	Unchecked	Unchecked	Unchecked
29	56	Never	B211		157	22.7	193	27.5714	22.7433	227.433	234.575	13.1097	-0.544779	29.2953	1065	No	256	36.5714	32.4933	324.933	322.486	17.2281	0.142045	55.6478	0.418294	23.4245	2867	290	41.4286	Unchecked	Unchecked	Checked	Unchecked	Unchecked	Unchecked	Unchecked	Unchecked	Unchecked		Induction of labour	Unchecked	Checked	Unchecked	Unchecked	Unchecked	Unchecked	Unchecked	Unchecked	Unchecked
36	78	Never	B78		172	26.4	198	28.2857	24.5367	245.367	241.995	13.4365	0.250954	59.9075	1312	Yes	254	36.2857	33.95	339.5	319.898	17.0973	1.14652	87.421	0.491312	27.5134	3248	271	38.7143	Unchecked	Unchecked	Unchecked	Unchecked	Unchecked	Unchecked	Unchecked	Unchecked	Checked		No labour	Unchecked	Unchecked	Unchecked	Unchecked	Unchecked	Unchecked	Unchecked	Checked	Unchecked
30	59	Never	B301		165.5	21.5	200	28.5714	23.82	238.2	244.943	13.5673	-0.497005	30.9593	1184	No	247	35.2857	31.7367	317.367	310.725	16.6397	0.39914	65.5105	0.735132	41.1674	2658	284	40.5714	Checked	Unchecked	Unchecked	Unchecked	Unchecked	Unchecked	Unchecked	Unchecked	Unchecked		Spont labour	Checked	Unchecked	Unchecked	Unchecked	Unchecked	Unchecked	Unchecked	Unchecked	Unchecked
33	51	Ex-smoker	B153		162	19.4	196	28	23.01	230.1	239.035	13.3058	-0.671528	25.0942	1125	No	255	36.4286	29.9033	299.033	321.194	17.1627	-1.29119	9.83186	-0.258684	-14.4863	2428	263	37.5714	Unchecked	Checked	Unchecked	Unchecked	Unchecked	Unchecked	Unchecked	Unchecked	Unchecked		Induction of labour	Checked	Unchecked	Unchecked	Unchecked	Unchecked	Unchecked	Unchecked	Unchecked	Unchecked
25	54	Never	B63		159	21.4	203	29	25.19	251.9	249.344	13.7634	0.185697	57.3659	1326	No	259	37	31.7567	317.567	326.342	17.4242	-0.503621	30.7264	-0.475705	-26.6395	2689	281	40.1429	Checked	Unchecked	Unchecked	Unchecked	Unchecked	Unchecked	Unchecked	Unchecked	Unchecked		Spont labour	Checked	Unchecked	Unchecked	Unchecked	Unchecked	Unchecked	Unchecked	Unchecked	Unchecked
34	78	Never	B304	0	169	27.3	202	28.8571	25.5633	255.633	247.88	13.698	0.56602	71.431	1415	No	258	36.8571	33.43	334.3	325.06	17.3588	0.532278	70.2733	-0.0206725	-1.15766	2908	260	37.1429	Checked	Unchecked	Unchecked	Unchecked	Unchecked	Unchecked	Unchecked	Unchecked	Unchecked		Spont labour	Checked	Unchecked	Unchecked	Unchecked	Unchecked	Unchecked	Unchecked	Unchecked	Unchecked
35	65	Ex-smoker	B109		153	27.8	200	28.5714	26.8533	268.533	244.943	13.5673	1.73877	95.8962	1441	Yes	253	36.1429	34.3033	343.033	318.598	17.032	1.43468	92.4311	-0.0653794	-3.66125	2995	275	39.2857	Unchecked	Unchecked	Unchecked	Unchecked	Unchecked	Checked	Unchecked	Checked	Unchecked	macrosomia	Induction of labour	Unchecked	Unchecked	Unchecked	Unchecked	Checked	Unchecked	Unchecked	Unchecked	Unchecked
35	74	Ex-smoker	B223	0	174	24.4	197	28.1429	24.5267	245.267	240.516	13.3712	0.355265	63.8804	1274	No	253	36.1429	32.2933	322.933	318.598	17.032	0.254547	60.0463	-0.0684658	-3.83408	2909	286	40.8571	Unchecked	Unchecked	Unchecked	Checked	Unchecked	Unchecked	Unchecked	Unchecked	Unchecked		Induction of labour	Checked	Unchecked	Unchecked	Unchecked	Unchecked	Unchecked	Unchecked	Unchecked	Unchecked
30	60	Never	B87		163	22.6	202	28.8571	24.2733	242.733	247.88	13.698	-0.375721	35.3562	1267	No	254	36.2857	30.3767	303.767	319.898	17.0973	-0.943475	17.2719	-0.347775	-19.4754	2624	288	41.1429	Checked	Unchecked	Unchecked	Unchecked	Unchecked	Unchecked	Unchecked	Unchecked	Unchecked		Spont labour	Checked	Unchecked	Unchecked	Unchecked	Unchecked	Unchecked	Unchecked	Unchecked	Unchecked
27	77	Never	B82		165	28.3	198	28.2857	24.2167	242.167	241.995	13.4365	0.0127973	50.5105	1218	Yes	254	36.2857	32.1267	321.267	319.898	17.0973	0.0800755	53.1911	0.0478682	2.68062	2726	281	40.1429	Unchecked	Unchecked	Unchecked	Unchecked	Unchecked	Checked	Unchecked	Unchecked	Unchecked		Induction of labour	Checked	Unchecked	Unchecked	Unchecked	Unchecked	Unchecked	Unchecked	Unchecked	Unchecked
31	72	Never	B372		167	25.8	200	28.5714	23.1533	231.533	244.943	13.5673	-0.988383	16.1483	1143	No	257	36.7143	32.04	320.4	323.775	17.2935	-0.195163	42.2633	0.458158	25.6568	2700	273	39	Unchecked	Checked	Unchecked	Unchecked	Unchecked	Unchecked	Unchecked	Unchecked	Unchecked		Induction of labour	Checked	Unchecked	Unchecked	Unchecked	Unchecked	Unchecked	Unchecked	Unchecked	Unchecked
31	68	Ex-smoker	B178		169	23.8	196	28	23.4667	234.667	239.035	13.3058	-0.32832	37.1335	1178	No	252	36	32.87	328.7	317.295	16.9666	0.672225	74.928	0.674901	37.7945	2976	280	40	Checked	Unchecked	Unchecked	Unchecked	Unchecked	Unchecked	Unchecked	Unchecked	Unchecked		Spont labour	Checked	Unchecked	Unchecked	Unchecked	Unchecked	Unchecked	Unchecked	Unchecked	Unchecked
33	66	Never	B238	0	167	23.7	197	28.1429	22.5233	225.233	240.516	13.3712	-1.14298	12.6523	1128	No	248	35.4286	28.68	286.8	312.046	16.7051	-1.51128	6.53591	-0.119929	-6.716	2217	275	39.2857	Unchecked	Checked	Unchecked	Unchecked	Unchecked	Unchecked	Unchecked	Unchecked	Unchecked		Induction of labour	Checked	Unchecked	Unchecked	Unchecked	Unchecked	Unchecked	Unchecked	Unchecked	Unchecked
26	85	Ex-smoker	B307	0	158.5	33.8	191	27.2857	23.5433	235.433	231.588	12.9789	0.296259	61.6484	1106	No	247	35.2857	31.61	316.1	310.725	16.6397	0.323017	62.6659	0.0181698	1.01751	2481	263	37.5714	Unchecked	Unchecked	Unchecked	Checked	Unchecked	Unchecked	Unchecked	Unchecked	Unchecked		Induction of labour	Unchecked	Checked	Checked	Unchecked	Unchecked	Unchecked	Unchecked	Unchecked	Unchecked
35	73	Never	B246	0	169.5	25.4	202	28.8571	26.0567	260.567	247.88	13.698	0.926169	82.2821	1444	No	254	36.2857	33.3867	333.867	319.898	17.0973	0.817032	79.3045	-0.0572616	-3.20665	2878	276	39.4286	Unchecked	Unchecked	Unchecked	Checked	Unchecked	Unchecked	Unchecked	Unchecked	Unchecked		Induction of labour	Unchecked	Unchecked	Unchecked	Unchecked	Checked	Checked	Unchecked	Unchecked	Unchecked
26	67	Never	B303	0	160	26.2	198	28.2857	23.15	231.5	241.995	13.4365	-0.781058	21.7384	1119	No	252	36	29.9333	299.333	317.295	16.9666	-1.05863	14.4885	-0.134258	-7.51845	2452	272	38.8571	Unchecked	Unchecked	Unchecked	Checked	Unchecked	Unchecked	Unchecked	Unchecked	Unchecked		Induction of labour	Unchecked	Checked	Unchecked	Unchecked	Unchecked	Unchecked	Unchecked	Unchecked	Unchecked
32	71	Never	B163	0	162.5	26.9	198	28.2857	26.35	263.5	241.995	13.4365	1.60051	94.5257	1414	No	253	36.1429	34.07	340.7	318.598	17.032	1.29768	90.2802	-0.077191	-4.3227	3164	291	41.5714	Checked	Unchecked	Unchecked	Unchecked	Unchecked	Unchecked	Unchecked	Unchecked	Unchecked		Spont labour	Unchecked	Checked	Unchecked	Unchecked	Unchecked	Unchecked	Unchecked	Unchecked	Unchecked
29	70	Never	B291	0	158	28	194	27.7143	25.3733	253.733	236.065	13.1751	1.34107	91.0051	1228	No	250	35.7143	33.41	334.1	314.677	16.8359	1.15364	87.5677	-0.0613828	-3.43744	3008	282	40.2857	Unchecked	Unchecked	Unchecked	Unchecked	Unchecked	Unchecked	Checked	Unchecked	Unchecked		Induction of labour	Unchecked	Unchecked	Unchecked	Unchecked	Checked	Unchecked	Unchecked	Unchecked	Unchecked
35	64	Ex-smoker	B59		162	24.4	196	28	24.3833	243.833	239.035	13.3058	0.360603	64.0802	1298	No	250	35.7143	32.9567	329.567	314.677	16.8359	0.884378	81.1754	0.316578	17.7284	2979	289	41.2857	Unchecked	Unchecked	Checked	Unchecked	Unchecked	Unchecked	Unchecked	Checked	Unchecked	borderline poly AFI 25, low PAPP-A	Induction of labour	Unchecked	Unchecked	Unchecked	Unchecked	Checked	Unchecked	Unchecked	Unchecked	Unchecked
21	93	Never	B290	0	164	34.6	200	28.5714	26.0833	260.833	244.943	13.5673	1.17122	87.9246	1417	Yes	256	36.5714	34.8533	348.533	322.486	17.2281	1.5119	93.472	0.0990622	5.54748	3250	269	38.4286	Unchecked	Unchecked	Unchecked	Unchecked	Unchecked	Unchecked	Unchecked	Checked	Unchecked	spurious labour	Induction of labour	Checked	Unchecked	Unchecked	Unchecked	Unchecked	Unchecked	Unchecked	Unchecked	Unchecked
28	62	Never	B365	0	163	23.3	195	27.8571	22.55	225.5	237.551	13.2404	-0.91019	18.1361	1084	No	251	35.8571	32.1667	321.667	315.988	16.9012	0.336004	63.1566	0.803937	45.0205	2766	279	39.8571	Checked	Checked	Unchecked	Unchecked	Unchecked	Unchecked	Unchecked	Unchecked	Unchecked		Spont labour	Unchecked	Checked	Unchecked	Unchecked	Unchecked	Unchecked	Unchecked	Unchecked	Unchecked
27	125	Never	B108		168	44.3	202	28.8571	25.87	258.7	247.88	13.698	0.789897	78.5206	1376	No	253	36.1429	33.67	336.7	318.598	17.032	1.06283	85.6071	0.13895	7.78122	3147	281	40.1429	Unchecked	Unchecked	Unchecked	Unchecked	Checked	Unchecked	Unchecked	Checked	Checked	macrosomia + high head	No labour	Unchecked	Unchecked	Unchecked	Unchecked	Unchecked	Unchecked	Unchecked	Checked	Unchecked
37	75	Ex-smoker	B143		171	25.6	189	27	22.1733	221.733	228.59	12.8482	-0.533698	29.6775	991	No	253	36.1429	32.7667	327.667	318.598	17.032	0.532456	70.2795	0.634405	35.5267	3015	289	41.2857	Checked	Unchecked	Unchecked	Unchecked	Unchecked	Unchecked	Unchecked	Unchecked	Unchecked		Spont labour	Unchecked	Unchecked	Unchecked	Unchecked	Unchecked	Checked	Unchecked	Unchecked	Unchecked
35	51	Never	B66		156	21	197	28.1429	23.7967	237.967	240.516	13.3712	-0.190686	42.4386	1181	No	253	36.1429	28.77	287.7	318.598	17.032	-1.81411	3.48303	-0.695635	-38.9556	2191	260	37.1429	Checked	Checked	Unchecked	Unchecked	Unchecked	Unchecked	Unchecked	Unchecked	Unchecked		Spont labour	Unchecked	Checked	Unchecked	Unchecked	Unchecked	Unchecked	Unchecked	Unchecked	Unchecked
31	57	Never	B94		168	20.2	202	28.8571	25.4533	254.533	247.88	13.698	0.485717	68.6416	1411	No	257	36.7143	32.0267	320.267	323.775	17.2935	-0.202873	41.9617	-0.485089	-27.165	2799	278	39.7143	Checked	Unchecked	Unchecked	Unchecked	Unchecked	Unchecked	Unchecked	Unchecked	Unchecked		Spont labour	Unchecked	Unchecked	Checked	Unchecked	Unchecked	Unchecked	Unchecked	Unchecked	Unchecked
30	52	Never	B306		158	20.8	195	27.8571	23.46	234.6	237.551	13.2404	-0.222901	41.1806	1130	No	249	35.5714	30.2267	302.267	313.363	16.7705	-0.661687	25.4086	-0.292075	-16.3562	2431	280	40	Checked	Unchecked	Unchecked	Unchecked	Unchecked	Unchecked	Unchecked	Unchecked	Unchecked		Spont labour	Checked	Unchecked	Unchecked	Unchecked	Unchecked	Unchecked	Unchecked	Unchecked	Unchecked
27	57	Never	B104		161	22	199	28.4286	24.1267	241.267	243.47	13.5019	-0.163207	43.5178	1200	No	253	36.1429	29.7133	297.133	318.598	17.032	-1.26025	10.3789	-0.613683	-34.3662	2430	294	42	Unchecked	Unchecked	Checked	Unchecked	Unchecked	Unchecked	Unchecked	Unchecked	Unchecked		Induction of labour	Unchecked	Unchecked	Checked	Unchecked	Unchecked	Unchecked	Unchecked	Unchecked	Unchecked
28	70	Ex-smoker	B298	0	167	25.1	203	29	25.0967	250.967	249.344	13.7634	0.117884	54.692	1306	No	256	36.5714	30.6233	306.233	322.486	17.2281	-0.943392	17.274	-0.706	-39.536	2544	275	39.2857	Checked	Unchecked	Unchecked	Unchecked	Unchecked	Unchecked	Unchecked	Unchecked	Unchecked		Spont labour	Checked	Unchecked	Unchecked	Unchecked	Unchecked	Unchecked	Unchecked	Unchecked	Unchecked
29	87	Ex-smoker	B302	0	179	27.2	198	28.2857	24.6967	246.967	241.995	13.4365	0.370032	64.4321	1289	Yes	256	36.5714	31.81	318.1	322.486	17.2281	-0.254594	39.9518	-0.422073	-23.6361	2917	281	40.1429	Unchecked	Unchecked	Unchecked	Unchecked	Unchecked	Checked	Unchecked	Unchecked	Unchecked		Induction of labour	Unchecked	Checked	Unchecked	Unchecked	Unchecked	Unchecked	Unchecked	Unchecked	Unchecked
30	65	Ex-smoker	B120		170	22.5	202	28.8571	25.73	257.3	247.88	13.698	0.687692	75.4177	1329	No	258	36.8571	34.16	341.6	325.06	17.3588	0.952814	82.9658	0.134788	7.5481	3020	271	38.7143	Unchecked	Checked	Unchecked	Unchecked	Unchecked	Unchecked	Unchecked	Unchecked	Unchecked		Induction of labour	Unchecked	Checked	Unchecked	Unchecked	Unchecked	Unchecked	Unchecked	Unchecked	Unchecked
27	87	Ex-smoker	B268	0	180	26.9	194	27.7143	23.4233	234.233	236.065	13.1751	-0.138998	44.4726	1112	No	256	36.5714	32.03	320.3	322.486	17.2281	-0.126896	44.9511	0.00771845	0.432233	2861	279	39.8571	Checked	Unchecked	Unchecked	Unchecked	Unchecked	Unchecked	Unchecked	Unchecked	Unchecked		Spont labour	Checked	Unchecked	Unchecked	Unchecked	Unchecked	Unchecked	Unchecked	Unchecked	Unchecked
28	72	Ex-smoker	B52		165	26.4	199	28.4286	24.73	247.3	243.47	13.5019	0.283644	61.1658	1317	No	255	36.4286	33.6067	336.067	321.194	17.1627	0.866587	80.6916	0.348674	19.5257	3182	269	38.4286	Unchecked	Unchecked	Unchecked	Unchecked	Checked	Unchecked	Unchecked	Unchecked	Unchecked		Induction of labour	Unchecked	Unchecked	Unchecked	Checked	Unchecked	Unchecked	Unchecked	Unchecked	Unchecked
27	64	Never	B202	0	152	27.7	197	28.1429	22.36	223.6	240.516	13.3712	-1.26514	10.2911	1052	Yes	253	36.1429	31.6233	316.233	318.598	17.032	-0.138831	44.4792	0.610501	34.1881	2817	276	39.4286	Unchecked	Unchecked	Unchecked	Checked	Unchecked	Unchecked	Unchecked	Unchecked	Unchecked		Induction of labour	Unchecked	Checked	Unchecked	Unchecked	Unchecked	Unchecked	Unchecked	Unchecked	Unchecked
29	62	Ex-smoker	B146		173	20.7	196	28	24.5933	245.933	239.035	13.3058	0.518429	69.792	1268	No	252	36	30.6633	306.633	317.295	16.9666	-0.628369	26.4881	-0.773285	-43.304	2511	280	40	Checked	Unchecked	Unchecked	Unchecked	Unchecked	Unchecked	Unchecked	Unchecked	Unchecked		Spont labour	Unchecked	Checked	Unchecked	Unchecked	Unchecked	Unchecked	Unchecked	Unchecked	Unchecked
29	46	Never	B282	0	164	17.1	193	27.5714	22.6133	226.133	234.575	13.1097	-0.643943	25.9806	1034	No	249	35.5714	29	290	313.363	16.7705	-1.39313	8.17901	-0.317886	-17.8016	2368	285	40.7143	Checked	Unchecked	Unchecked	Unchecked	Unchecked	Unchecked	Unchecked	Unchecked	Unchecked		Spont labour	Checked	Unchecked	Unchecked	Unchecked	Unchecked	Unchecked	Unchecked	Unchecked	Unchecked
27	70	Never	B351	0	162	26.7	201	28.7143	24.87	248.7	246.413	13.6327	0.167766	56.6616	1399	No	257	36.7143	33.8	338	323.775	17.2935	0.822563	79.4622	0.407153	22.8006	3043	288	41.1429	Unchecked	Checked	Checked	Unchecked	Unchecked	Unchecked	Unchecked	Unchecked	Unchecked		Induction of labour	Unchecked	Unchecked	Unchecked	Unchecked	Unchecked	Checked	Unchecked	Unchecked	Unchecked
29	80	Ex-smoker	B380	0	155.5	33.1	199	28.4286	23.8833	238.833	243.47	13.5019	-0.343428	36.5638	1197	No	255	36.4286	31.8667	318.667	321.194	17.1627	-0.147239	44.1472	0.135417	7.58334	2756	284	40.5714	Unchecked	Unchecked	Unchecked	Unchecked	Unchecked	Unchecked	Unchecked	Checked	Unchecked	pelvic instability	Induction of labour	Unchecked	Unchecked	Unchecked	Unchecked	Unchecked	Checked	Unchecked	Unchecked	Unchecked
30	59	Never	B370	0	169	20.7	189	27	22.15	221.5	228.59	12.8482	-0.551859	29.0523	1020	No	252	36	30.88	308.8	317.295	16.9666	-0.500668	30.8303	0.0282221	1.58044	2757	274	39.1429	Unchecked	Unchecked	Unchecked	Checked	Unchecked	Unchecked	Unchecked	Unchecked	Unchecked		Induction of labour	Checked	Unchecked	Unchecked	Unchecked	Unchecked	Unchecked	Unchecked	Unchecked	Unchecked
29	60	Never	B93		154	25.3	203	29	24.6333	246.333	249.344	13.7634	-0.218757	41.342	1321	No	252	36	32.75	327.5	317.295	16.9666	0.601498	72.6246	0.638421	35.7516	2818	274	39.1429	Unchecked	Unchecked	Unchecked	Unchecked	Unchecked	Unchecked	Unchecked	Checked	Unchecked	Maternal pulmonary embolus	Induction of labour	Unchecked	Unchecked	Checked	Unchecked	Unchecked	Unchecked	Unchecked	Unchecked	Checked
27	69	Never	B38		163	26	203	29	23.9367	239.367	249.344	13.7634	-0.724931	23.4247	1222	No	256	36.5714	33.2767	332.767	322.486	17.2281	0.596729	72.4656	0.925299	51.8167	2873	290	41.4286	Unchecked	Unchecked	Checked	Unchecked	Unchecked	Unchecked	Unchecked	Unchecked	Unchecked		Induction of labour	Unchecked	Unchecked	Checked	Unchecked	Unchecked	Unchecked	Unchecked	Unchecked	Unchecked
26	62	Current smoker	B321	0	164	23.1	196	28	24.43	244.3	239.035	13.3058	0.395675	65.3828	1266	No	252	36	32.2767	322.767	317.295	16.9666	0.322518	62.647	-0.0488532	-2.73578	2826	276	39.4286	Unchecked	Checked	Unchecked	Unchecked	Unchecked	Unchecked	Unchecked	Unchecked	Unchecked		Induction of labour	Unchecked	Checked	Unchecked	Unchecked	Unchecked	Unchecked	Unchecked	Unchecked	Unchecked
29	66	Never	B339	0	161	25.5	202	28.8571	28.0233	280.233	247.88	13.698	2.3619	99.0909	1751	No	251	35.8571	37.1033	371.033	315.988	16.9012	3.2569	99.9437	0.0174033	0.974584	3632	273	39	Checked	Unchecked	Unchecked	Unchecked	Unchecked	Unchecked	Unchecked	Unchecked	Unchecked		Spont labour	Checked	Unchecked	Unchecked	Unchecked	Unchecked	Unchecked	Unchecked	Unchecked	Unchecked
37	72	Ex-smoker	B228	0	171	24.6	199	28.4286	25.3933	253.933	243.47	13.5019	0.774932	78.081	1420	No	256	36.5714	34.3733	343.733	322.486	17.2281	1.23329	89.1265	0.193781	10.8518	3457	281	40.1429	Checked	Unchecked	Unchecked	Unchecked	Unchecked	Unchecked	Unchecked	Unchecked	Unchecked		Spont labour	Unchecked	Checked	Unchecked	Unchecked	Unchecked	Unchecked	Unchecked	Unchecked	Unchecked
33	54	Never	B260	0	162	20.6	200	28.5714	24.8567	248.567	244.943	13.5673	0.267088	60.5299	1275	No	255	36.4286	31.3733	313.733	321.194	17.1627	-0.434684	33.1896	-0.497097	-27.8374	2464	281	40.1429	Checked	Unchecked	Unchecked	Unchecked	Unchecked	Unchecked	Unchecked	Unchecked	Unchecked		Spont labour	Checked	Unchecked	Unchecked	Unchecked	Unchecked	Unchecked	Unchecked	Unchecked	Unchecked
29	55	Never	B135	0	168	19.5	203	29	24.8967	248.967	249.344	13.7634	-0.0274286	48.9059	1398	No	257	36.7143	32.5033	325.033	323.775	17.2935	0.0727612	52.9002	0.0739684	4.14223	2771	284	40.5714	Checked	Unchecked	Unchecked	Unchecked	Unchecked	Unchecked	Unchecked	Unchecked	Unchecked		Spont labour	Checked	Unchecked	Unchecked	Unchecked	Unchecked	Unchecked	Unchecked	Unchecked	Unchecked
27	64	Never	B319		162	24.4	199	28.4286	24.5567	245.567	243.47	13.5019	0.155267	56.1695	1237	No	255	36.4286	31.6333	316.333	321.194	17.1627	-0.283192	38.8515	-0.30925	-17.318	2797	282	40.2857	Unchecked	Unchecked	Unchecked	Unchecked	Checked	Unchecked	Unchecked	Unchecked	Unchecked		Induction of labour	Checked	Unchecked	Unchecked	Unchecked	Unchecked	Unchecked	Unchecked	Unchecked	Unchecked
23	61	Never	B145	0	158.5	24.3	197	28.1429	23.83	238.3	240.516	13.3712	-0.165757	43.4174	1224	Yes	253	36.1429	30.78	307.8	318.598	17.032	-0.633978	26.3048	-0.305583	-17.1127	2696	283	40.4286	Unchecked	Unchecked	Unchecked	Unchecked	Unchecked	Checked	Unchecked	Unchecked	Unchecked		Induction of labour	Unchecked	Checked	Checked	Unchecked	Unchecked	Unchecked	Unchecked	Unchecked	Unchecked
31	70	Never	B208	0	175	22.9	198	28.2857	24.4733	244.733	241.995	13.4365	0.203819	58.0752	1213	No	247	35.2857	32.7467	327.467	310.725	16.6397	1.00612	84.2821	0.534834	29.9507	2915	273	39	Unchecked	Unchecked	Unchecked	Unchecked	Unchecked	Unchecked	Unchecked	Unchecked	Checked		No labour	Unchecked	Unchecked	Unchecked	Unchecked	Unchecked	Unchecked	Unchecked	Checked	Unchecked
36	71	Never	B308		172	24	198	28.2857	26.0433	260.433	241.995	13.4365	1.37227	91.5011	1393	No	254	36.2857	31.05	310.5	319.898	17.0973	-0.549652	29.1279	-1.11381	-62.3732	2547	283	40.4286	Checked	Unchecked	Unchecked	Unchecked	Unchecked	Unchecked	Unchecked	Unchecked	Unchecked		Spont labour	Unchecked	Checked	Unchecked	Unchecked	Unchecked	Unchecked	Unchecked	Unchecked	Unchecked
32	85	Never	B37		169	29.8	193	27.5714	23.9267	239.267	234.575	13.1097	0.357861	63.9776	1240	No	252	36	30.17	301.7	317.295	16.9666	-0.919137	17.9012	-0.780957	-43.7336	2496	290	41.4286	Unchecked	Unchecked	Checked	Unchecked	Unchecked	Unchecked	Unchecked	Unchecked	Unchecked		Induction of labour	Unchecked	Unchecked	Unchecked	Unchecked	Checked	Checked	Unchecked	Unchecked	Unchecked
31		Never	B96		169		194	27.7143	24.59	245.9	236.065	13.1751	0.746514	77.2321	1182	No	249	35.5714	30.0833	300.833	313.363	16.7705	-0.747155	22.7485	-0.990612	-55.4743	2309	260	37.1429	Unchecked	Checked	Unchecked	Unchecked	Checked	Unchecked	Unchecked	Unchecked	Unchecked		No labour	Unchecked	Unchecked	Unchecked	Unchecked	Unchecked	Unchecked	Unchecked	Checked	Unchecked
32	60	Never	B72		168	21.3	201	28.7143	25.3167	253.167	246.413	13.6327	0.49541	68.9845	1375	No	255	36.4286	31.2267	312.267	321.194	17.1627	-0.52014	30.1483	-0.719188	-40.2746	2456	273	39	Checked	Unchecked	Unchecked	Unchecked	Unchecked	Unchecked	Unchecked	Unchecked	Unchecked		Spont labour	Unchecked	Checked	Unchecked	Unchecked	Unchecked	Unchecked	Unchecked	Unchecked	Unchecked
28	62	Never	B316		169	21.7	200	28.5714	25.9233	259.233	244.943	13.5673	1.05329	85.3897	1381	Yes	256	36.5714	31.5733	315.733	322.486	17.2281	-0.391967	34.7541	-0.904206	-50.6355	2614	274	39.1429	Checked	Unchecked	Unchecked	Unchecked	Unchecked	Unchecked	Unchecked	Unchecked	Unchecked		Spont labour	Unchecked	Checked	Unchecked	Unchecked	Unchecked	Unchecked	Unchecked	Unchecked	Unchecked
32	54	Never	B123		165	19.8	193	27.5714	24.1267	241.267	234.575	13.1097	0.51042	69.5121	1204	No	247	35.2857	29.8567	298.567	310.725	16.6397	-0.730685	23.2486	-0.856733	-47.977	2380	272	38.8571	Checked	Unchecked	Unchecked	Unchecked	Unchecked	Unchecked	Unchecked	Unchecked	Unchecked		Spont labour	Checked	Unchecked	Unchecked	Unchecked	Unchecked	Unchecked	Unchecked	Unchecked	Unchecked
29	72	Never	B240		150	32	198	28.2857	24.67	246.7	241.995	13.4365	0.350186	63.69	1225	Yes	254	36.2857	29.9867	299.867	319.898	17.0973	-1.17158	12.0683	-0.921817	-51.6218	2331	258	36.8571	Unchecked	Checked	Unchecked	Unchecked	Unchecked	Unchecked	Unchecked	Unchecked	Unchecked		Induction of labour	Unchecked	Unchecked	Unchecked	Unchecked	Checked	Checked	Unchecked	Unchecked	Unchecked
38	91	Ex-smoker	B167	0	170	31.5	199	28.4286	26.8767	268.767	243.47	13.5019	1.87354	96.9503	1504	Yes	255	36.4286	33.0633	330.633	321.194	17.1627	0.550009	70.8843	-0.465464	-26.066	2886	282	40.2857	Checked	Unchecked	Unchecked	Unchecked	Unchecked	Unchecked	Unchecked	Unchecked	Unchecked		Spont labour	Unchecked	Unchecked	Checked	Unchecked	Unchecked	Unchecked	Unchecked	Unchecked	Unchecked
30	65	Ex-smoker	B330		162	24.8	195	27.8571	24.84	248.4	237.551	13.2404	0.819361	79.371	1265	No	258	36.8571	32.2867	322.867	325.06	17.3588	-0.126368	44.972	-0.546015	-30.5769	2753	265	37.8571	Checked	Unchecked	Unchecked	Unchecked	Unchecked	Unchecked	Unchecked	Unchecked	Unchecked		Spont labour	Checked	Unchecked	Unchecked	Unchecked	Unchecked	Unchecked	Unchecked	Unchecked	Unchecked
32	63	Ex-smoker	B377	1	174	20.8	198	28.2857	25.49	254.9	241.995	13.4365	0.960462	83.1589	1412	No	253	36.1429	31.2267	312.267	318.598	17.032	-0.371726	35.5048	-0.866437	-48.5205	2762	261	37.2857	Checked	Unchecked	Unchecked	Unchecked	Unchecked	Unchecked	Unchecked	Unchecked	Unchecked		Spont labour	Checked	Unchecked	Unchecked	Unchecked	Unchecked	Unchecked	Unchecked	Unchecked	Unchecked
29	76	Ex-smoker	B23		169	26.6	201	28.7143	24.21	242.1	246.413	13.6327	-0.316366	37.5862	1396	No	257	36.7143	31.02	310.2	323.775	17.2935	-0.784981	21.6232	-0.285054	-15.963	2694	272	38.8571	Unchecked	Unchecked	Unchecked	Unchecked	Unchecked	Unchecked	Unchecked	Unchecked	Checked		No labour	Unchecked	Unchecked	Unchecked	Unchecked	Unchecked	Unchecked	Unchecked	Checked	Unchecked
32	65	Never	B148		170	22.5	196	28	24.27	242.7	239.035	13.3058	0.275427	60.8506	1346	No	252	36	30.55	305.5	317.295	16.9666	-0.695167	24.3475	-0.651841	-36.5031	2731	278	39.7143	Checked	Unchecked	Unchecked	Unchecked	Unchecked	Unchecked	Unchecked	Unchecked	Unchecked		Spont labour	Unchecked	Checked	Unchecked	Unchecked	Unchecked	Unchecked	Unchecked	Unchecked	Unchecked
30	50	Never	B160	0	153	21.4	196	28	24.5267	245.267	239.035	13.3058	0.468325	68.0224	1210	No	255	36.4286	30.8267	308.267	321.194	17.1627	-0.753204	22.5664	-0.770441	-43.1447	2562	284	40.5714	Unchecked	Checked	Unchecked	Checked	Unchecked	Unchecked	Unchecked	Unchecked	Unchecked		Induction of labour	Unchecked	Unchecked	Unchecked	Unchecked	Unchecked	Checked	Unchecked	Unchecked	Unchecked
31	58	Never	B205	0	166	21	192	27.4286	23.5833	235.833	233.083	13.0443	0.21084	58.3494	1188	No	245	35	30.21	302.1	308.073	16.509	-0.361784	35.8757	-0.424033	-23.7458	2442	247	35.2857	Unchecked	Unchecked	Unchecked	Unchecked	Unchecked	Unchecked	Checked	Unchecked	Unchecked		Induction of labour	Unchecked	Unchecked	Unchecked	Unchecked	Unchecked	Checked	Unchecked	Unchecked	Unchecked
28	82	Ex-smoker	B70		175	26.8	199	28.4286	25.23	252.3	243.47	13.5019	0.653962	74.3432	1339	No	255	36.4286	32.1233	321.233	321.194	17.1627	0.00231015	50.0922	-0.433054	-24.251	2715	278	39.7143	Unchecked	Checked	Unchecked	Unchecked	Unchecked	Unchecked	Unchecked	Checked	Unchecked	?APH	Induction of labour	Checked	Unchecked	Unchecked	Unchecked	Unchecked	Unchecked	Unchecked	Unchecked	Unchecked
32	65	Ex-smoker	B289	0	148	29.7	198	28.2857	24.1867	241.867	241.995	13.4365	-0.00952988	49.6198	1146	No	254	36.2857	29.3567	293.567	319.898	17.0973	-1.54006	6.1773	-0.775759	-43.4425	2277	270	38.5714	Unchecked	Checked	Unchecked	Unchecked	Unchecked	Unchecked	Unchecked	Unchecked	Unchecked		Induction of labour	Checked	Unchecked	Unchecked	Unchecked	Unchecked	Unchecked	Unchecked	Unchecked	Unchecked
29	80	Never	B354	0	166	29	202	28.8571	26.0933	260.933	247.88	13.698	0.952937	82.9689	1547	No	251	35.8571	31.36	313.6	315.988	16.9012	-0.141279	44.3825	-0.787478	-44.0988	2759	280	40	Checked	Unchecked	Unchecked	Unchecked	Unchecked	Unchecked	Unchecked	Unchecked	Unchecked		Spont labour	Checked	Unchecked	Unchecked	Unchecked	Unchecked	Unchecked	Unchecked	Unchecked	Unchecked
35	87	Never	B86		162	33.2	193	27.5714	23.6067	236.067	234.575	13.1097	0.113767	54.5289	1098	Yes	253	36.1429	29.3467	293.467	318.598	17.032	-1.47553	7.00347	-0.79209	-44.357	2401	269	38.4286	Unchecked	Checked	Unchecked	Unchecked	Unchecked	Checked	Unchecked	Unchecked	Unchecked		Induction of labour	Unchecked	Unchecked	Unchecked	Unchecked	Checked	Unchecked	Unchecked	Unchecked	Unchecked
29	61	Never	B366		173	20.4	199	28.4286	25.1233	251.233	243.47	13.5019	0.57496	71.7341	1323	No	255	36.4286	31.6533	316.533	321.194	17.1627	-0.271539	39.2988	-0.579201	-32.4353	2741	284	40.5714	Checked	Unchecked	Unchecked	Unchecked	Unchecked	Unchecked	Unchecked	Unchecked	Unchecked		Spont labour	Checked	Unchecked	Unchecked	Unchecked	Unchecked	Unchecked	Unchecked	Unchecked	Unchecked
30	80	Never	B84		160	31.3	202	28.8571	25.9067	259.067	247.88	13.698	0.816665	79.294	1382	No	258	36.8571	33.77	337.7	325.06	17.3588	0.728144	76.6737	-0.0467904	-2.62026	2794	260	37.1429	Unchecked	Checked	Unchecked	Unchecked	Checked	Unchecked	Unchecked	Unchecked	Unchecked		Induction of labour	Checked	Unchecked	Unchecked	Unchecked	Unchecked	Unchecked	Unchecked	Unchecked	Unchecked
37	62	Never	B360	0	164	23.1	203	29	25.5167	255.167	249.344	13.7634	0.423042	66.3868	1640	No	253	36.1429	32.41	324.1	318.598	17.032	0.323046	62.667	-0.0743958	-4.16616	2807	276	39.4286	Unchecked	Checked	Unchecked	Checked	Unchecked	Unchecked	Unchecked	Unchecked	Unchecked		Induction of labour	Unchecked	Checked	Unchecked	Unchecked	Unchecked	Unchecked	Unchecked	Unchecked	Unchecked
23	60	Never	B300		163	22.6	202	28.8571	25.3467	253.467	247.88	13.698	0.407847	65.8307	1355	No	258	36.8571	32.18	321.8	325.06	17.3588	-0.187816	42.551	-0.415708	-23.2797	2744	290	41.4286	Unchecked	Unchecked	Checked	Unchecked	Unchecked	Unchecked	Unchecked	Unchecked	Unchecked		Induction of labour	Checked	Unchecked	Unchecked	Unchecked	Unchecked	Unchecked	Unchecked	Unchecked	Unchecked
26	55	Never	B133		166	20	198	28.2857	23.1233	231.233	241.995	13.4365	-0.800904	21.1594	1138	No	254	36.2857	29.2133	292.133	319.898	17.0973	-1.62389	5.21993	-0.284633	-15.9394	2252	262	37.4286	Unchecked	Checked	Unchecked	Unchecked	Unchecked	Unchecked	Unchecked	Unchecked	Unchecked		Induction of labour	Checked	Unchecked	Unchecked	Unchecked	Unchecked	Unchecked	Unchecked	Unchecked	Unchecked
25	73	Ex-smoker	B323		157	29.6	201	28.7143	23.9067	239.067	246.413	13.6327	-0.538871	29.4988	1244	No	250	35.7143	29.4133	294.133	314.677	16.8359	-1.22026	11.1184	-0.375111	-21.0062	2274	274	39.1429	Unchecked	Unchecked	Unchecked	Checked	Unchecked	Unchecked	Unchecked	Checked	Unchecked	spurious labour	Induction of labour	Unchecked	Unchecked	Unchecked	Unchecked	Checked	Unchecked	Unchecked	Unchecked	Unchecked
32	63	Never	B239	1	172	21.3	197	28.1429	24.1933	241.933	240.516	13.3712	0.105972	54.2198	1220	No	253	36.1429	30.5133	305.133	318.598	17.032	-0.790546	21.4604	-0.584988	-32.7593	2491	286	40.8571	Unchecked	Checked	Unchecked	Unchecked	Unchecked	Unchecked	Unchecked	Unchecked	Unchecked		Induction of labour	Checked	Unchecked	Unchecked	Unchecked	Unchecked	Unchecked	Unchecked	Unchecked	Unchecked
29	56	Never	B139		159	22.2	192	27.4286	24.6267	246.267	233.083	13.0443	1.01068	84.3915	1194	No	252	36	32.83	328.3	317.295	16.9666	0.648649	74.1717	-0.170329	-9.5384	2810	284	40.5714	Unchecked	Unchecked	Unchecked	Checked	Unchecked	Unchecked	Unchecked	Unchecked	Unchecked		Induction of labour	Checked	Unchecked	Unchecked	Unchecked	Unchecked	Unchecked	Unchecked	Unchecked	Unchecked
34	56	Ex-smoker	B232	1	164	20.8	198	28.2857	24.2667	242.667	241.995	13.4365	0.0500092	51.9942	1176	No	253	36.1429	30.7967	307.967	318.598	17.032	-0.624193	26.6251	-0.461258	-25.8305	2398	279	39.8571	Checked	Unchecked	Unchecked	Unchecked	Unchecked	Unchecked	Unchecked	Unchecked	Unchecked		Spont labour	Unchecked	Checked	Unchecked	Unchecked	Unchecked	Unchecked	Unchecked	Unchecked	Unchecked
37	67	Ex-smoker	B117		170	23.2	193	27.5714	24.1267	241.267	234.575	13.1097	0.51042	69.5121	1258	No	245	35	31.4633	314.633	308.073	16.509	0.397397	65.4463	-0.0781896	-4.37862	2631	276	39.4286	Unchecked	Unchecked	Unchecked	Unchecked	Unchecked	Unchecked	Unchecked	Unchecked	Checked		No labour	Unchecked	Unchecked	Unchecked	Unchecked	Unchecked	Unchecked	Unchecked	Checked	Unchecked
24	68	Never	B88		163	25.6	200	28.5714	26.5833	265.833	244.943	13.5673	1.53976	93.819	1499	Yes	256	36.5714	33.3133	333.133	322.486	17.2281	0.618012	73.1716	-0.368704	-20.6474	2944	272	38.8571	Checked	Unchecked	Unchecked	Unchecked	Unchecked	Unchecked	Unchecked	Unchecked	Unchecked		Spont labour	Unchecked	Unchecked	Unchecked	Unchecked	Checked	Checked	Unchecked	Unchecked	Unchecked
36	72	Never	B347	0	173.5	23.9	194	27.7143	23.9133	239.133	236.065	13.1751	0.232917	59.2087	1284	No	250	35.7143	31.2867	312.867	314.677	16.8359	-0.107553	45.7175	-0.240914	-13.4912	2864	288	41.1429	Unchecked	Unchecked	Checked	Unchecked	Unchecked	Unchecked	Unchecked	Unchecked	Unchecked		Induction of labour	Unchecked	Checked	Unchecked	Unchecked	Unchecked	Unchecked	Unchecked	Unchecked	Unchecked
28	77	Never	B184		170	26.6	203	29	26.4667	264.667	249.344	13.7634	1.11328	86.7205	1548	Yes	255	36.4286	33.32	333.2	321.194	17.1627	0.699558	75.7898	-0.210206	-11.7715	2983	266	38	Unchecked	Unchecked	Unchecked	Unchecked	Unchecked	Checked	Unchecked	Unchecked	Unchecked		Induction of labour	Unchecked	Unchecked	Unchecked	Unchecked	Unchecked	Checked	Unchecked	Unchecked	Unchecked
27	60	Never	B103		168	21.3	190	27.1429	25.1533	251.533	230.091	12.9136	1.66048	95.1591	1213	No	253	36.1429	31.8267	318.267	318.598	17.032	-0.0194476	49.2242	-0.729125	-40.831	2901	278	39.7143	Checked	Unchecked	Unchecked	Unchecked	Unchecked	Unchecked	Unchecked	Unchecked	Unchecked		Spont labour	Checked	Unchecked	Unchecked	Unchecked	Unchecked	Unchecked	Unchecked	Unchecked	Unchecked
35	88	Ex-smoker	B350		164.5	32.5	194	27.7143	24.4	244	236.065	13.1751	0.602302	72.6513	1223	Yes	250	35.7143	32.3	323	314.677	16.8359	0.494337	68.9466	-0.066156	-3.70474	2695	274	39.1429	Unchecked	Unchecked	Unchecked	Unchecked	Unchecked	Checked	Unchecked	Unchecked	Unchecked		Induction of labour	Unchecked	Unchecked	Unchecked	Checked	Unchecked	Unchecked	Unchecked	Unchecked	Unchecked
40	57	Never	B50		161	22	194	27.7143	24.6467	246.467	236.065	13.1751	0.789524	78.5097	1150	Yes	250	35.7143	31.6367	316.367	314.677	16.8359	0.100337	53.9962	-0.437742	-24.5136	2567	275	39.2857	Checked	Unchecked	Unchecked	Unchecked	Unchecked	Unchecked	Unchecked	Unchecked	Unchecked		Spont labour	Unchecked	Unchecked	Unchecked	Unchecked	Unchecked	Unchecked	Checked	Unchecked	Unchecked
33	58	Never	B26		173	19.4	198	28.2857	24.7867	247.867	241.995	13.4365	0.437014	66.8949	1264	No	255	36.4286	32.3333	323.333	321.194	17.1627	0.124668	54.9607	-0.209372	-11.7249	2722	286	40.8571	Unchecked	Unchecked	Unchecked	Checked	Unchecked	Unchecked	Unchecked	Unchecked	Unchecked		Induction of labour	Checked	Unchecked	Unchecked	Unchecked	Unchecked	Unchecked	Unchecked	Unchecked	Unchecked
34	50	Never	B273	0	149	22.5	202	28.8571	26.0633	260.633	247.88	13.698	0.931036	82.4083	1447	Yes	251	35.8571	32.3833	323.833	315.988	16.9012	0.464199	67.8748	-0.296602	-16.6097	2683	277	39.5714	Unchecked	Unchecked	Unchecked	Unchecked	Unchecked	Checked	Unchecked	Unchecked	Unchecked		Induction of labour	Unchecked	Checked	Unchecked	Unchecked	Unchecked	Unchecked	Unchecked	Unchecked	Unchecked
26	66	Never	B222	0	167	23.7	192	27.4286	22.6467	226.467	233.083	13.0443	-0.507225	30.5998	1035	No	248	35.4286	30.27	302.7	312.046	16.7051	-0.559471	28.792	-0.0322828	-1.80784	2349	280	40	Unchecked	Checked	Unchecked	Unchecked	Unchecked	Unchecked	Unchecked	Unchecked	Unchecked		Induction of labour	Unchecked	Checked	Unchecked	Unchecked	Unchecked	Unchecked	Unchecked	Unchecked	Unchecked
30	57	Never	B92		157	23.1	201	28.7143	25.1033	251.033	246.413	13.6327	0.338923	63.2666	1314	No	257	36.7143	31.6933	316.933	323.775	17.2935	-0.395624	34.6191	-0.511563	-28.6475	2692	278	39.7143	Unchecked	Unchecked	Unchecked	Unchecked	Unchecked	Unchecked	Unchecked	Unchecked	Checked		No labour	Unchecked	Unchecked	Unchecked	Unchecked	Unchecked	Unchecked	Unchecked	Checked	Unchecked
27	84	Never	B17		178	26.5	203	29	25.33	253.3	249.344	13.7634	0.287416	61.3103	1347	No	259	37	31.2967	312.967	326.342	17.4242	-0.767621	22.1356	-0.699548	-39.1747	2700	275	39.2857	Unchecked	Unchecked	Unchecked	Unchecked	Checked	Unchecked	Unchecked	Unchecked	Unchecked		Induction of labour	Checked	Unchecked	Unchecked	Unchecked	Unchecked	Unchecked	Unchecked	Unchecked	Unchecked
30	53	Ex-smoker	B203	1	157	21.5	196	28	24.0133	240.133	239.035	13.3058	0.0825287	53.2887	1167	No	252	36	31.7567	317.567	317.295	16.9666	0.0160338	50.6396	-0.0473046	-2.64906	2516	266	38	Unchecked	Unchecked	Unchecked	Checked	Unchecked	Unchecked	Unchecked	Unchecked	Unchecked		Induction of labour	Checked	Unchecked	Unchecked	Unchecked	Unchecked	Unchecked	Unchecked	Unchecked	Unchecked
29	64	Never	B345	0	160	25	203	29	24.2733	242.733	249.344	13.7634	-0.480321	31.55	1310	No	253	36.1429	30.23	302.3	318.598	17.032	-0.9569	16.9309	-0.292382	-16.3734	2433	269	38.4286	Unchecked	Unchecked	Unchecked	Checked	Unchecked	Unchecked	Unchecked	Unchecked	Unchecked		Induction of labour	Unchecked	Checked	Checked	Unchecked	Unchecked	Unchecked	Unchecked	Unchecked	Unchecked
27	74	Never	B154		168	26.2	198	28.2857	25.0067	250.067	241.995	13.4365	0.600746	72.5995	1284	No	256	36.5714	32.13	321.3	322.486	17.2281	-0.0688512	47.2554	-0.436968	-24.4702	2834	283	40.4286	Checked	Unchecked	Unchecked	Unchecked	Unchecked	Unchecked	Unchecked	Unchecked	Unchecked		Spont labour	Unchecked	Checked	Checked	Unchecked	Unchecked	Unchecked	Unchecked	Unchecked	Unchecked
30	65	Ex-smoker	B352	1	170	22.5	199	28.4286	25.2133	252.133	243.47	13.5019	0.641618	73.9439	1354	No	254	36.2857	31.6033	316.033	319.898	17.0973	-0.226015	41.0595	-0.597899	-33.4823	2829	283	40.4286	Checked	Unchecked	Unchecked	Unchecked	Unchecked	Unchecked	Unchecked	Unchecked	Unchecked		Spont labour	Unchecked	Unchecked	Unchecked	Unchecked	Checked	Unchecked	Unchecked	Unchecked	Unchecked
27	49	Never	B188	0	150	21.8	198	28.2857	22.8167	228.167	241.995	13.4365	-1.02914	15.1708	1121	No	254	36.2857	28.7333	287.333	319.898	17.0973	-1.90464	2.84136	-0.220168	-12.3294	2293	265	37.8571	Unchecked	Checked	Unchecked	Unchecked	Unchecked	Unchecked	Unchecked	Unchecked	Unchecked		Induction of labour	Checked	Unchecked	Unchecked	Unchecked	Unchecked	Unchecked	Unchecked	Unchecked	Unchecked
34	70	Never	B166	0	168	24.8	203	29	26.5867	265.867	249.344	13.7634	1.20047	88.5021	1583	No	259	37	34.0033	340.033	326.342	17.4242	0.785774	78.4	-0.180394	-10.1021	3217	280	40	Checked	Unchecked	Unchecked	Unchecked	Unchecked	Unchecked	Unchecked	Unchecked	Unchecked		Spont labour	Unchecked	Checked	Checked	Unchecked	Unchecked	Unchecked	Unchecked	Unchecked	Unchecked
31	56	Never	B177		157	22.7	192	27.4286	22.0033	220.033	233.083	13.0443	-1.00042	15.8555	1032	Yes	248	35.4286	31.5967	315.967	312.046	16.7051	0.234696	59.2778	0.775399	43.4223	2407	271	38.7143	Unchecked	Unchecked	Unchecked	Unchecked	Unchecked	Checked	Unchecked	Unchecked	Unchecked		Induction of labour	Unchecked	Checked	Unchecked	Unchecked	Unchecked	Unchecked	Unchecked	Unchecked	Unchecked
33	54	Ex-smoker	B97		166	19.6	201	28.7143	25.2933	252.933	246.413	13.6327	0.478294	68.378	1376	Yes	257	36.7143	32.3333	323.333	323.775	17.2935	-0.0255419	48.9811	-0.346372	-19.3968	2866	282	40.2857	Unchecked	Unchecked	Unchecked	Unchecked	Unchecked	Checked	Unchecked	Unchecked	Unchecked		Induction of labour	Unchecked	Unchecked	Unchecked	Unchecked	Unchecked	Checked	Unchecked	Unchecked	Unchecked
36	81	Never	B45		164	30.1	202	28.8571	25.01	250.1	247.88	13.698	0.162069	56.4374	1513	No	256	36.5714	32.6933	326.933	322.486	17.2281	0.258134	60.1848	0.0693964	3.8862	2997	259	37	Unchecked	Checked	Unchecked	Unchecked	Unchecked	Unchecked	Unchecked	Unchecked	Unchecked		No labour	Unchecked	Unchecked	Unchecked	Unchecked	Unchecked	Unchecked	Unchecked	Checked	Unchecked
44	69	Never	B115		156	28.4	198	28.2857	25.12	251.2	241.995	13.4365	0.685093	75.3357	1347	No	250	35.7143	31.4267	314.267	314.677	16.8359	-0.0243967	49.0268	-0.505941	-28.3327	2775	256	36.5714	Unchecked	Unchecked	Unchecked	Unchecked	Checked	Unchecked	Unchecked	Checked	Unchecked	HELLP syndrome	No labour	Unchecked	Unchecked	Unchecked	Unchecked	Unchecked	Unchecked	Unchecked	Checked	Unchecked
34	71	Never	B274		152	30.7	195	27.8571	25.6767	256.767	237.551	13.2404	1.45126	92.6647	1410	No	257	36.7143	34.11	341.1	323.775	17.2935	1.00182	84.1785	-0.136874	-7.66493	3124	275	39.2857	Unchecked	Unchecked	Unchecked	Checked	Unchecked	Unchecked	Unchecked	Unchecked	Unchecked		Induction of labour	Checked	Unchecked	Unchecked	Unchecked	Unchecked	Unchecked	Unchecked	Unchecked	Unchecked
29	70	Never	B265		172	23.7	200	28.5714	24.28	242.8	244.943	13.5673	-0.157954	43.7247	1365	No	252	36	31.4533	314.533	317.295	16.9666	-0.162749	43.5358	-0.0036318	-0.203381	2754	277	39.5714	Checked	Unchecked	Unchecked	Unchecked	Unchecked	Unchecked	Unchecked	Unchecked	Unchecked		Spont labour	Checked	Unchecked	Unchecked	Unchecked	Unchecked	Unchecked	Unchecked	Unchecked	Unchecked
28	83	Never	B220	0	163	31.2	198	28.2857	24.32	243.2	241.995	13.4365	0.089702	53.5738	1292	No	254	36.2857	31.22	312.2	319.898	17.0973	-0.450221	32.6275	-0.37404	-20.9463	2825	267	38.1429	Unchecked	Unchecked	Unchecked	Checked	Unchecked	Unchecked	Unchecked	Unchecked	Unchecked		Induction of labour	Checked	Unchecked	Unchecked	Unchecked	Unchecked	Unchecked	Unchecked	Unchecked	Unchecked
28	57	Never	B234	0	158	22.8	202	28.8571	24.1233	241.233	247.88	13.698	-0.485226	31.3758	1358	No	251	35.8571	30.6333	306.333	315.988	16.9012	-0.571228	28.3922	-0.0608889	-3.40978	2623	282	40.2857	Unchecked	Checked	Unchecked	Unchecked	Unchecked	Unchecked	Unchecked	Unchecked	Unchecked		Induction of labour	Unchecked	Unchecked	Unchecked	Unchecked	Checked	Unchecked	Unchecked	Unchecked	Unchecked
30	65	Never	B159	0	165	23.9	196	28	24.7233	247.233	239.035	13.3058	0.616131	73.1096	1287	No	252	36	32.74	327.4	317.295	16.9666	0.595604	72.428	-0.012171	-0.681579	2863	279	39.8571	Unchecked	Unchecked	Unchecked	Checked	Unchecked	Unchecked	Unchecked	Unchecked	Unchecked		Induction of labour	Unchecked	Checked	Unchecked	Unchecked	Unchecked	Unchecked	Unchecked	Unchecked	Unchecked
30	70	Never	B272	1	158	28	198	28.2857	24.7567	247.567	241.995	13.4365	0.414686	66.0814	1321	No	254	36.2857	32.7267	327.267	319.898	17.0973	0.431007	66.6768	0.0106325	0.59542	2814	281	40.1429	Unchecked	Unchecked	Unchecked	Checked	Unchecked	Unchecked	Unchecked	Unchecked	Unchecked		Induction of labour	Checked	Unchecked	Unchecked	Unchecked	Unchecked	Unchecked	Unchecked	Unchecked	Unchecked
31	69	Never	B169	0	161	26.6	203	29	25.6833	256.833	249.344	13.7634	0.544136	70.6826	1320	No	257	36.7143	31.8833	318.833	323.775	17.2935	-0.285756	38.7533	-0.591284	-33.1119	2612	280	40	Checked	Unchecked	Unchecked	Unchecked	Unchecked	Unchecked	Unchecked	Unchecked	Unchecked		Spont labour	Checked	Unchecked	Unchecked	Unchecked	Unchecked	Unchecked	Unchecked	Unchecked	Unchecked
34	65	Never	B77		162	24.8	199	28.4286	25.3667	253.667	243.47	13.5019	0.755182	77.493	1330	No	253	36.1429	32.9367	329.367	318.598	17.032	0.632268	73.6394	-0.0713629	-3.99632	2854	282	40.2857	Unchecked	Unchecked	Unchecked	Unchecked	Unchecked	Unchecked	Unchecked	Checked	Unchecked	poor obs hx + IVF	Induction of labour	Checked	Unchecked	Unchecked	Unchecked	Unchecked	Unchecked	Unchecked	Unchecked	Unchecked
31	62	Never	B361		167	22.2	203	29	25.1467	251.467	249.344	13.7634	0.154213	56.1279	1393	Yes	255	36.4286	32.41	324.1	321.194	17.1627	0.169339	56.7235	0.0114539	0.641416	2788	278	39.7143	Unchecked	Unchecked	Unchecked	Unchecked	Unchecked	Checked	Unchecked	Unchecked	Unchecked		Induction of labour	Unchecked	Checked	Unchecked	Unchecked	Unchecked	Unchecked	Unchecked	Unchecked	Unchecked
28	77	Never	B128	0	174	25.4	199	28.4286	24.6533	246.533	243.47	13.5019	0.226862	58.9734	1278	No	255	36.4286	32.46	324.6	321.194	17.1627	0.198472	57.8662	-0.019772	-1.10723	2783	288	41.1429	Unchecked	Checked	Checked	Unchecked	Unchecked	Unchecked	Unchecked	Unchecked	Unchecked		Induction of labour	Checked	Unchecked	Unchecked	Unchecked	Unchecked	Unchecked	Unchecked	Unchecked	Unchecked
25	68	Never	B57		168	24.1	203	29	25.17	251.7	249.344	13.7634	0.171166	56.7953	1335	No	256	36.5714	32.2633	322.633	322.486	17.2281	0.00854182	50.3408	-0.121784	-6.81992	2725	260	37.1429	Unchecked	Checked	Unchecked	Unchecked	Checked	Unchecked	Unchecked	Unchecked	Unchecked		Induction of labour	Unchecked	Checked	Unchecked	Unchecked	Unchecked	Unchecked	Unchecked	Unchecked	Unchecked
41	62	Never	B346	0	153	26.5	201	28.7143	25.62	256.2	246.413	13.6327	0.717915	76.3595	1479	Yes	256	36.5714	32.1567	321.567	322.486	17.2281	-0.0533726	47.8718	-0.517959	-29.0057	3070	274	39.1429	Unchecked	Unchecked	Unchecked	Unchecked	Unchecked	Checked	Unchecked	Unchecked	Unchecked		Induction of labour	Unchecked	Unchecked	Unchecked	Unchecked	Checked	Unchecked	Unchecked	Unchecked	Unchecked
30	73	Never	B355		173	24.4	199	28.4286	24.9833	249.833	243.47	13.5019	0.471271	68.1277	1437	No	248	35.4286	32.3433	323.433	312.046	16.7051	0.681665	75.2275	0.144894	8.11408	2892	284	40.5714	Checked	Unchecked	Unchecked	Unchecked	Unchecked	Unchecked	Unchecked	Unchecked	Unchecked		Spont labour	Unchecked	Checked	Unchecked	Unchecked	Unchecked	Unchecked	Unchecked	Unchecked	Unchecked
28	51	Never	B212	0	158	20.4	195	27.8571	22.2167	222.167	237.551	13.2404	-1.16194	12.2629	1001	No	251	35.8571	29.3767	293.767	315.988	16.9012	-1.31476	9.42946	-0.0505971	-2.83344	2225	278	39.7143	Unchecked	Checked	Unchecked	Unchecked	Unchecked	Unchecked	Unchecked	Unchecked	Unchecked		Induction of labour	Unchecked	Unchecked	Unchecked	Unchecked	Checked	Checked	Unchecked	Unchecked	Unchecked
29	61	Never	B269	0	150	27.1	201	28.7143	24.5433	245.433	246.413	13.6327	-0.0718551	47.1359	1330	No	252	36	31.4667	314.667	317.295	16.9666	-0.15489	43.8454	-0.064519	-3.61306	2731	284	40.5714	Unchecked	Unchecked	Unchecked	Unchecked	Unchecked	Unchecked	Unchecked	Checked	Unchecked	spurious labour	Induction of labour	Unchecked	Unchecked	Checked	Unchecked	Unchecked	Unchecked	Unchecked	Unchecked	Unchecked
39	59	Never	B327	1	171.5	20.1	201	28.7143	24.7733	247.733	246.413	13.6327	0.0968574	53.858	1257	No	258	36.8571	30.74	307.4	325.06	17.3588	-1.01737	15.449	-0.673843	-37.7352	2690	262	37.4286	Unchecked	Checked	Unchecked	Unchecked	Unchecked	Unchecked	Unchecked	Unchecked	Unchecked		Induction of labour	Checked	Unchecked	Unchecked	Unchecked	Unchecked	Unchecked	Unchecked	Unchecked	Unchecked
32	60	Ex-smoker	B221	0	168	21.3	203	29	25.7	257	249.344	13.7634	0.556245	71.0978	1397	No	259	37	33.6567	336.567	326.342	17.4242	0.586817	72.1337	0.0184969	1.03583	2963	290	41.4286	Checked	Unchecked	Unchecked	Unchecked	Unchecked	Unchecked	Unchecked	Unchecked	Unchecked		Spont labour	Unchecked	Checked	Unchecked	Unchecked	Unchecked	Unchecked	Unchecked	Unchecked	Unchecked
36	68	Ex-smoker	B281	0	161	26.2	195	27.8571	25.6233	256.233	237.551	13.2404	1.41098	92.0875	1433	No	251	35.8571	33.1067	331.067	315.988	16.9012	0.892176	81.3851	-0.191115	-10.7024	2944	285	40.7143	Checked	Unchecked	Unchecked	Unchecked	Unchecked	Unchecked	Unchecked	Unchecked	Unchecked		Spont labour	Unchecked	Unchecked	Unchecked	Unchecked	Unchecked	Checked	Unchecked	Unchecked	Unchecked
31	54	Never	B245	0	152	23.4	195	27.8571	22.8433	228.433	237.551	13.2404	-0.688647	24.5523	1128	No	247	35.2857	30.75	307.5	310.725	16.6397	-0.193818	42.3159	0.341608	19.1301	2488	273	39	Checked	Unchecked	Unchecked	Unchecked	Unchecked	Unchecked	Unchecked	Unchecked	Unchecked		Spont labour	Checked	Unchecked	Unchecked	Unchecked	Unchecked	Unchecked	Unchecked	Unchecked	Unchecked
33	65	Ex-smoker	B250	1	166	23.6	193	27.5714	23.1133	231.133	234.575	13.1097	-0.262545	39.6451	1112	No	249	35.5714	31	310	313.363	16.7705	-0.20056	42.0521	0.0429839	2.4071	2568	276	39.4286	Unchecked	Unchecked	Unchecked	Checked	Unchecked	Unchecked	Unchecked	Unchecked	Unchecked		Induction of labour	Checked	Unchecked	Unchecked	Unchecked	Unchecked	Unchecked	Unchecked	Unchecked	Unchecked
27	77	Never	B280	0	164	28.6	195	27.8571	24.7233	247.233	237.551	13.2404	0.731247	76.7686	1360	No	251	35.8571	32.88	328.8	315.988	16.9012	0.758064	77.5794	0.0144781	0.810772	3026	284	40.5714	Unchecked	Unchecked	Unchecked	Checked	Unchecked	Unchecked	Unchecked	Unchecked	Unchecked		Induction of labour	Unchecked	Unchecked	Checked	Unchecked	Unchecked	Unchecked	Unchecked	Unchecked	Unchecked
33	52	Never	B285	1	159	20.6	194	27.7143	24.7233	247.233	236.065	13.1751	0.847715	80.1702	1274	No	255	36.4286	32.9833	329.833	321.194	17.1627	0.503396	69.2657	-0.178761	-10.0106	2991	268	38.2857	Unchecked	Unchecked	Unchecked	Checked	Unchecked	Unchecked	Unchecked	Unchecked	Unchecked		Induction of labour	Checked	Unchecked	Unchecked	Unchecked	Unchecked	Unchecked	Unchecked	Unchecked	Unchecked
38	65	Never	B217		173	21.7	198	28.2857	22.8467	228.467	241.995	13.4365	-1.00681	15.7013	1080	No	254	36.2857	30.2067	302.067	319.898	17.0973	-1.04291	14.8496	-0.0152091	-0.851707	2349	256	36.5714	Unchecked	Unchecked	Unchecked	Checked	Unchecked	Unchecked	Unchecked	Unchecked	Unchecked		Induction of labour	Checked	Unchecked	Unchecked	Unchecked	Unchecked	Unchecked	Unchecked	Unchecked	Unchecked
25	73	Ex-smoker	B363		157	29.6	200	28.5714	25.76	257.6	244.943	13.5673	0.932906	82.4566	1410	No	256	36.5714	34.37	343.7	322.486	17.2281	1.23135	89.0904	0.118462	6.63386	3016	269	38.4286	Unchecked	Unchecked	Unchecked	Unchecked	Unchecked	Unchecked	Unchecked	Checked	Unchecked	Macrosomia	Induction of labour	Checked	Unchecked	Unchecked	Unchecked	Unchecked	Unchecked	Unchecked	Unchecked	Unchecked
34	71	Never	B213	1	165	26.1	201	28.7143	24.0233	240.233	246.413	13.6327	-0.453292	32.5169	1305	No	257	36.7143	31.6067	316.067	323.775	17.2935	-0.445739	32.7893	0.0048635	0.272356	2793	269	38.4286	Checked	Unchecked	Unchecked	Unchecked	Unchecked	Unchecked	Unchecked	Unchecked	Unchecked		Spont labour	Unchecked	Unchecked	Checked	Unchecked	Unchecked	Unchecked	Unchecked	Unchecked	Unchecked
30	64	Never	B353	0	173	21.4	203	29	26.6633	266.633	249.344	13.7634	1.25617	89.5473	1629	No	257	36.7143	34.5067	345.067	323.775	17.2935	1.2312	89.0875	-0.00851396	-0.476782	3279	271	38.7143	Checked	Unchecked	Unchecked	Unchecked	Unchecked	Unchecked	Unchecked	Unchecked	Unchecked		Spont labour	Unchecked	Unchecked	Unchecked	Unchecked	Unchecked	Unchecked	Checked	Unchecked	Unchecked
25	85	Never	B14		150	37.8	202	28.8571	23.36	233.6	247.88	13.698	-1.04248	14.8594	1140	No	250	35.7143	28.5867	285.867	314.677	16.8359	-1.71127	4.35154	-0.218913	-12.2591	1902	251	35.8571	Unchecked	Checked	Unchecked	Unchecked	Unchecked	Unchecked	Unchecked	Unchecked	Unchecked		No labour	Unchecked	Unchecked	Unchecked	Unchecked	Unchecked	Unchecked	Unchecked	Checked	Unchecked
30	76	Ex-smoker	B335	0	167	27.3	200	28.5714	24.5867	245.867	244.943	13.5673	0.0680802	52.7139	1374	No	256	36.5714	32.96	329.6	322.486	17.2281	0.41292	66.0167	0.237551	13.3028	2979	285	40.7143	Unchecked	Checked	Unchecked	Unchecked	Unchecked	Unchecked	Unchecked	Unchecked	Unchecked		Induction of labour	Unchecked	Unchecked	Checked	Unchecked	Unchecked	Unchecked	Unchecked	Unchecked	Unchecked
26	59	Never	B244		165.5	21.5	202	28.8571	25.0733	250.733	247.88	13.698	0.208305	58.2504	1328	No	258	36.8571	33.1067	331.067	325.06	17.3588	0.346014	63.5334	0.0943383	5.28294	2884	272	38.8571	Checked	Unchecked	Unchecked	Unchecked	Unchecked	Unchecked	Unchecked	Unchecked	Unchecked		Spont labour	Checked	Unchecked	Unchecked	Unchecked	Unchecked	Unchecked	Unchecked	Unchecked	Unchecked
29	60	Never	B376	0	160	23.4	198	28.2857	24.51	245.1	241.995	13.4365	0.231107	59.1384	1232	No	258	36.8571	32.6733	326.733	325.06	17.3588	0.096381	53.8391	-0.0883222	-4.94604	2878	277	39.5714	Checked	Unchecked	Unchecked	Unchecked	Unchecked	Unchecked	Unchecked	Unchecked	Unchecked		Spont labour	Checked	Unchecked	Unchecked	Unchecked	Unchecked	Unchecked	Unchecked	Unchecked	Unchecked
35	58	Never	B257	0	164	21.6	199	28.4286	25.47	254.7	243.47	13.5019	0.831714	79.7215	1344	No	257	36.7143	34.09	340.9	323.775	17.2935	0.990257	83.8976	0.0720013	4.03208	2998	293	41.8571	Checked	Unchecked	Unchecked	Unchecked	Unchecked	Unchecked	Unchecked	Unchecked	Unchecked		Spont labour	Unchecked	Unchecked	Checked	Unchecked	Unchecked	Unchecked	Unchecked	Unchecked	Unchecked
33	66	Ex-smoker	B144	0	162	25.1	200	28.5714	25.5067	255.067	244.943	13.5673	0.746182	77.2221	1404	No	256	36.5714	34.25	342.5	322.486	17.2281	1.1617	87.7321	0.187678	10.51	3045	286	40.8571	Unchecked	Unchecked	Unchecked	Checked	Unchecked	Unchecked	Unchecked	Unchecked	Unchecked		Induction of labour	Unchecked	Checked	Unchecked	Unchecked	Unchecked	Unchecked	Unchecked	Unchecked	Unchecked
22	65	Current smoker	B241		166	23.6	197	28.1429	24.0267	240.267	240.516	13.3712	-0.0186742	49.2551	1179	Yes	253	36.1429	31.4433	314.433	318.598	17.032	-0.244514	40.3416	-0.159168	-8.91343	2680	270	38.5714	Unchecked	Unchecked	Unchecked	Unchecked	Unchecked	Checked	Unchecked	Unchecked	Unchecked		Induction of labour	Unchecked	Unchecked	Unchecked	Unchecked	Checked	Unchecked	Unchecked	Unchecked	Unchecked
39		Never	B186	0	166		191	27.2857	24.8033	248.033	231.588	12.9789	1.26706	89.7433	1347	Yes	253	36.1429	35.4467	354.467	318.598	17.032	2.10597	98.2396	0.137037	7.67408	3351	269	38.4286	Unchecked	Unchecked	Unchecked	Unchecked	Checked	Checked	Unchecked	Unchecked	Unchecked		No labour	Unchecked	Unchecked	Unchecked	Unchecked	Unchecked	Unchecked	Unchecked	Checked	Unchecked
22	47	Ex-smoker	B156	0	150	20.9	196	28	22.8367	228.367	239.035	13.3058	-0.801797	21.1335	1094	No	252	36	30.1367	301.367	317.295	16.9666	-0.938783	17.3921	-0.0668108	-3.74141	2514	284	40.5714	Unchecked	Unchecked	Unchecked	Checked	Unchecked	Unchecked	Unchecked	Unchecked	Unchecked		Induction of labour	Unchecked	Unchecked	Unchecked	Unchecked	Unchecked	Checked	Unchecked	Unchecked	Unchecked
34	82	Never	B179	0	170	28.4	203	29	23.7367	237.367	249.344	13.7634	-0.870244	19.2084	1220	No	253	36.1429	30.4433	304.433	318.598	17.032	-0.831646	20.2805	0.0214417	1.20074	2289	269	38.4286	Unchecked	Unchecked	Unchecked	Unchecked	Unchecked	Unchecked	Unchecked	Unchecked	Checked		No labour	Unchecked	Unchecked	Unchecked	Unchecked	Unchecked	Unchecked	Unchecked	Checked	Unchecked
38	75	Never	B181	0	163	28.2	200	28.5714	26.2833	262.833	244.943	13.5673	1.31864	90.6355	1630	No	253	36.1429	33.4867	334.867	318.598	17.032	0.95519	83.0259	-0.143577	-8.04029	3263	278	39.7143	Checked	Unchecked	Unchecked	Unchecked	Unchecked	Unchecked	Unchecked	Unchecked	Unchecked		Spont labour	Checked	Unchecked	Unchecked	Unchecked	Unchecked	Unchecked	Unchecked	Unchecked	Unchecked
32	75	Never	B230		172	25.4	197	28.1429	24.11	241.1	240.516	13.3712	0.0436489	51.7408	1197	No	251	35.8571	31.4867	314.867	315.988	16.9012	-0.0663339	47.3556	-0.0812072	-4.5476	2631	290	41.4286	Unchecked	Checked	Checked	Unchecked	Unchecked	Unchecked	Unchecked	Unchecked	Unchecked		Induction of labour	Checked	Unchecked	Unchecked	Unchecked	Unchecked	Unchecked	Unchecked	Unchecked	Unchecked
28	68	Ex-smoker	B131		174	22.5	195	27.8571	24.9167	249.167	237.551	13.2404	0.877264	80.9828	1371	No	258	36.8571	34.07	340.7	325.06	17.3588	0.900967	81.6197	0.0101087	0.56609	3279	275	39.2857	Unchecked	Checked	Unchecked	Unchecked	Unchecked	Unchecked	Unchecked	Unchecked	Unchecked		Induction of labour	Unchecked	Checked	Unchecked	Unchecked	Unchecked	Unchecked	Unchecked	Unchecked	Unchecked
27	54	Never	B326	0	161	20.8	190	27.1429	21.65	216.5	230.091	12.9136	-1.05243	14.6301	945	No	253	36.1429	31.6433	316.433	318.598	17.032	-0.127088	44.9435	0.481166	26.9453	2462	280	40	Checked	Unchecked	Unchecked	Unchecked	Unchecked	Unchecked	Unchecked	Unchecked	Unchecked		Spont labour	Unchecked	Checked	Unchecked	Unchecked	Unchecked	Unchecked	Unchecked	Unchecked	Unchecked
35	76	Ex-smoker	B69		158	30.4	197	28.1429	26.05	260.5	240.516	13.3712	1.49453	93.2482	1425	No	255	36.4286	33.5333	335.333	321.194	17.1627	0.823859	79.499	-0.237054	-13.2751	3131	284	40.5714	Checked	Unchecked	Unchecked	Unchecked	Unchecked	Unchecked	Unchecked	Unchecked	Unchecked		Spont labour	Unchecked	Checked	Unchecked	Unchecked	Unchecked	Unchecked	Unchecked	Unchecked	Unchecked
27	75	Ex-smoker	B263		178	23.7	202	28.8571	26.41	264.1	247.88	13.698	1.18411	88.1816	1546	No	258	36.8571	34.1067	341.067	325.06	17.3588	0.92209	82.1759	-0.107245	-6.0057	3278	289	41.2857	Unchecked	Unchecked	Checked	Unchecked	Unchecked	Unchecked	Unchecked	Unchecked	Unchecked		Induction of labour	Unchecked	Checked	Unchecked	Unchecked	Unchecked	Unchecked	Unchecked	Unchecked	Unchecked
32	61	Never	B336		167	21.9	195	27.8571	24.87	248.7	237.551	13.2404	0.842019	80.0111	1299	No	255	36.4286	33.4133	334.133	321.194	17.1627	0.75394	77.4557	-0.0425901	-2.38505	3079	285	40.7143	Checked	Unchecked	Unchecked	Unchecked	Unchecked	Unchecked	Unchecked	Unchecked	Unchecked		Spont labour	Checked	Unchecked	Unchecked	Unchecked	Unchecked	Unchecked	Unchecked	Unchecked	Unchecked
33	65	Never	B62		166	23.6	203	29	25.77	257.7	249.344	13.7634	0.607105	72.8109	1393	No	259	37	32.5567	325.567	326.342	17.4242	-0.0444891	48.2257	-0.439021	-24.5852	3016	291	41.5714	Unchecked	Unchecked	Checked	Unchecked	Unchecked	Unchecked	Unchecked	Unchecked	Unchecked		Induction of labour	Unchecked	Checked	Unchecked	Unchecked	Unchecked	Unchecked	Unchecked	Unchecked	Unchecked
33	55	Ex-smoker	B119		158	22	202	28.8571	25.78	257.8	247.88	13.698	0.724194	76.5527	1376	No	256	36.5714	33.2533	332.533	322.486	17.2281	0.583185	72.0116	-0.0840945	-4.70929	2903	289	41.2857	Checked	Unchecked	Unchecked	Unchecked	Unchecked	Unchecked	Unchecked	Unchecked	Unchecked		Spont labour	Unchecked	Checked	Checked	Unchecked	Unchecked	Unchecked	Unchecked	Unchecked	Unchecked
27	57	Never	B140		164	21.2	202	28.8571	22.9533	229.533	247.88	13.698	-1.33936	9.02262	1167	No	255	36.4286	29.9567	299.567	321.194	17.1627	-1.26012	10.3814	0.0256368	1.43566	2418	265	37.8571	Checked	Unchecked	Unchecked	Unchecked	Unchecked	Unchecked	Unchecked	Unchecked	Unchecked		Spont labour	Checked	Unchecked	Unchecked	Unchecked	Unchecked	Unchecked	Unchecked	Unchecked	Unchecked
31	67	Never	B261	0	173	22.4	194	27.7143	23.5533	235.533	236.065	13.1751	-0.0403265	48.3916	1210	No	250	35.7143	31.48	314.8	314.677	16.8359	0.00728176	50.2905	0.0339082	1.89886	2821	289	41.2857	Unchecked	Unchecked	Checked	Unchecked	Unchecked	Unchecked	Unchecked	Unchecked	Unchecked		Induction of labour	Unchecked	Checked	Unchecked	Unchecked	Unchecked	Unchecked	Unchecked	Unchecked	Unchecked
30	94	Never	B322		173	31.4	192	27.4286	24.9767	249.767	233.083	13.0443	1.27899	89.955	1180	No	248	35.4286	33.4667	334.667	312.046	16.7051	1.35411	91.215	0.0224994	1.25997	2830	286	40.8571	Checked	Unchecked	Unchecked	Unchecked	Unchecked	Unchecked	Unchecked	Unchecked	Unchecked		Spont labour	Checked	Unchecked	Unchecked	Unchecked	Unchecked	Unchecked	Unchecked	Unchecked	Unchecked
30	105	Never	B91		171	35.9	202	28.8571	25.2167	252.167	247.88	13.698	0.312942	62.2838	1395	Yes	258	36.8571	33.3233	333.233	325.06	17.3588	0.47083	68.1119	0.104074	5.82812	3053	267	38.1429	Unchecked	Unchecked	Unchecked	Unchecked	Unchecked	Checked	Unchecked	Unchecked	Unchecked		Induction of labour	Checked	Unchecked	Unchecked	Unchecked	Unchecked	Unchecked	Unchecked	Unchecked	Unchecked
28	66	Never	B356	0	164	24.5	197	28.1429	23.0233	230.233	240.516	13.3712	-0.769045	22.0933	1107	No	253	36.1429	30.85	308.5	318.598	17.032	-0.592879	27.6631	0.0994602	5.56977	2522	260	37.1429	Unchecked	Checked	Unchecked	Checked	Unchecked	Unchecked	Unchecked	Unchecked	Unchecked		No labour	Unchecked	Unchecked	Unchecked	Unchecked	Unchecked	Unchecked	Unchecked	Checked	Unchecked
30	49	Never	B111		160	19.1	197	28.1429	23.67	236.7	240.516	13.3712	-0.285417	38.7662	1142	No	253	36.1429	31.61	316.1	318.598	17.032	-0.146659	44.17	0.0964968	5.40382	2625	272	38.8571	Checked	Unchecked	Unchecked	Unchecked	Unchecked	Unchecked	Unchecked	Unchecked	Unchecked		Spont labour	Checked	Unchecked	Unchecked	Unchecked	Unchecked	Unchecked	Unchecked	Unchecked	Unchecked
32	76	Ex-smoker	B46		162	29	197	28.1429	25.5167	255.167	240.516	13.3712	1.09566	86.3387	1337	No	254	36.2857	33.9	339	319.898	17.0973	1.11727	86.8061	0.00820067	0.459238	3079	284	40.5714	Unchecked	Unchecked	Unchecked	Checked	Unchecked	Unchecked	Unchecked	Unchecked	Unchecked		Induction of labour	Checked	Unchecked	Unchecked	Unchecked	Unchecked	Unchecked	Unchecked	Unchecked	Unchecked
29	55	Never	B309	1	161	21.2	201	28.7143	25.6433	256.433	246.413	13.6327	0.735031	76.884	1556	No	255	36.4286	33.4967	334.967	321.194	17.1627	0.802494	78.8866	0.0370867	2.07686	3226	285	40.7143	Checked	Unchecked	Unchecked	Unchecked	Unchecked	Unchecked	Unchecked	Unchecked	Unchecked		Spont labour	Unchecked	Unchecked	Unchecked	Unchecked	Unchecked	Checked	Unchecked	Unchecked	Unchecked
34	70	Ex-smoker	B182		164	26	193	27.5714	25.7833	257.833	234.575	13.1097	1.77412	96.1978	1337	No	249	35.5714	33.84	338.4	313.363	16.7705	1.49289	93.2267	-0.0530551	-2.97109	3066	272	38.8571	Unchecked	Unchecked	Unchecked	Unchecked	Unchecked	Unchecked	Unchecked	Unchecked	Checked		No labour	Unchecked	Unchecked	Unchecked	Unchecked	Unchecked	Unchecked	Unchecked	Checked	Unchecked
25	60	Never	B204	0	164	22.3	197	28.1429	23.1667	231.667	240.516	13.3712	-0.661849	25.4034	1232	No	253	36.1429	32.7767	327.767	318.598	17.032	0.538327	70.4824	0.804983	45.079	2842	272	38.8571	Checked	Unchecked	Unchecked	Unchecked	Unchecked	Unchecked	Unchecked	Unchecked	Unchecked		Spont labour	Checked	Unchecked	Unchecked	Unchecked	Unchecked	Unchecked	Unchecked	Unchecked	Unchecked
40	87	Ex-smoker	B342	0	166.5	31.4	202	28.8571	27.5067	275.067	247.88	13.698	1.98472	97.6412	1712	Yes	251	35.8571	34.32	343.2	315.988	16.9012	1.61007	94.6309	-0.0614346	-3.44034	3261	274	39.1429	Unchecked	Unchecked	Unchecked	Unchecked	Unchecked	Checked	Unchecked	Unchecked	Checked		No labour	Unchecked	Unchecked	Unchecked	Unchecked	Unchecked	Unchecked	Unchecked	Checked	Unchecked
35	73	Never	B74		167	26.2	199	28.4286	27.2367	272.367	243.47	13.5019	2.14017	98.383	1569	Yes	256	36.5714	34.4	344	322.486	17.2281	1.24876	89.4124	-0.157377	-8.81313	3340	272	38.8571	Unchecked	Unchecked	Unchecked	Unchecked	Unchecked	Checked	Unchecked	Checked	Unchecked	macrosomia	Induction of labour	Checked	Unchecked	Unchecked	Unchecked	Unchecked	Unchecked	Unchecked	Unchecked	Unchecked
29	58	Never	B35		165	21.3	197	28.1429	24.3733	243.733	240.516	13.3712	0.24059	59.5064	1154	No	249	35.5714	31.84	318.4	313.363	16.7705	0.30032	61.8034	0.0441731	2.4737	2525	286	40.8571	Checked	Unchecked	Unchecked	Unchecked	Unchecked	Unchecked	Unchecked	Unchecked	Unchecked		Spont labour	Checked	Unchecked	Unchecked	Unchecked	Unchecked	Unchecked	Unchecked	Unchecked	Unchecked
28	65	Never	B254	0	168.5	22.9	197	28.1429	23.4167	234.167	240.516	13.3712	-0.47488	31.7436	1104	No	250	35.7143	31.05	310.5	314.677	16.8359	-0.248125	40.2019	0.159589	8.93699	2465	289	41.2857	Unchecked	Checked	Checked	Unchecked	Unchecked	Unchecked	Unchecked	Unchecked	Unchecked		Induction of labour	Unchecked	Checked	Unchecked	Unchecked	Unchecked	Unchecked	Unchecked	Unchecked	Unchecked
35	57	Never	B227		172	19.3	195	27.8571	24.2633	242.633	237.551	13.2404	0.383826	64.9446	1272	No	250	35.7143	33.6867	336.867	314.677	16.8359	1.31798	90.6244	0.466905	26.1467	2885	290	41.4286	Checked	Unchecked	Unchecked	Unchecked	Unchecked	Unchecked	Unchecked	Unchecked	Unchecked		Spont labour	Checked	Unchecked	Unchecked	Unchecked	Unchecked	Unchecked	Unchecked	Unchecked	Unchecked
32	56	Never	B201	0	161	21.6	193	27.5714	23.65	236.5	234.575	13.1097	0.146821	55.8363	1209	No	252	36	32.61	326.1	317.295	16.9666	0.518983	69.8114	0.236865	13.2644	2948	273	39	Checked	Unchecked	Unchecked	Unchecked	Unchecked	Unchecked	Unchecked	Unchecked	Unchecked		Spont labour	Unchecked	Checked	Unchecked	Unchecked	Unchecked	Unchecked	Unchecked	Unchecked	Unchecked
28	51	Never	B161		169	17.9	201	28.7143	23.11	231.1	246.413	13.6327	-1.12325	13.0665	1168	No	252	36	30.1567	301.567	317.295	16.9666	-0.926995	17.6964	0.0907828	5.08384	2425	253	36.1429	Unchecked	Unchecked	Unchecked	Checked	Unchecked	Unchecked	Unchecked	Unchecked	Unchecked		Induction of labour	Checked	Unchecked	Unchecked	Unchecked	Unchecked	Unchecked	Unchecked	Unchecked	Unchecked
35	62	Never	A790	0	157	25.2	202	28.8571	25.0267	250.267	247.88	13.698	0.174236	56.916	1350	No	257	36.7143	33.46	334.6	323.775	17.2935	0.625957	73.4328	0.300306	16.8171	2969	290	41.4286	Unchecked	Unchecked	Checked	Unchecked	Unchecked	Unchecked	Unchecked	Unchecked	Unchecked		Induction of labour	Unchecked	Unchecked	Checked	Unchecked	Unchecked	Unchecked	Unchecked	Unchecked	Unchecked
23	72	Ex-smoker	B110		162	27.4	195	27.8571	27.58	275.8	237.551	13.2404	2.88878	99.8066	1551	No	251	35.8571	35.19	351.9	315.988	16.9012	2.12483	98.32	-0.0265478	-1.48668	3332	265	37.8571	Checked	Unchecked	Unchecked	Unchecked	Unchecked	Unchecked	Unchecked	Unchecked	Unchecked		Spont labour	Checked	Unchecked	Unchecked	Unchecked	Unchecked	Unchecked	Unchecked	Unchecked	Unchecked
34	55	Never	B67		165	20.2	202	28.8571	25.96	259.6	247.88	13.698	0.8556	80.389	1468	No	258	36.8571	34.3333	343.333	325.06	17.3588	1.05267	85.3753	0.0890406	4.98628	3220	287	41	Checked	Unchecked	Unchecked	Unchecked	Unchecked	Unchecked	Unchecked	Unchecked	Unchecked		Spont labour	Checked	Unchecked	Unchecked	Unchecked	Unchecked	Unchecked	Unchecked	Unchecked	Unchecked
35	75	Never	B162	0	168	26.6	191	27.2857	27.4467	274.467	231.588	12.9789	3.30369	99.9523	1490	Yes	254	36.2857	36.3367	363.367	319.898	17.0973	2.54245	99.4496	-0.00797916	-0.446833	3631	274	39.1429	Unchecked	Unchecked	Unchecked	Unchecked	Unchecked	Unchecked	Unchecked	Unchecked	Checked		No labour	Unchecked	Unchecked	Unchecked	Unchecked	Unchecked	Unchecked	Unchecked	Checked	Unchecked
21	62	Never	B121		157	25.2	202	28.8571	26.59	265.9	247.88	13.698	1.31552	90.5832	1442	No	256	36.5714	33.3967	333.967	322.486	17.2281	0.666382	74.7417	-0.293362	-16.4283	3138	286	40.8571	Checked	Unchecked	Unchecked	Unchecked	Unchecked	Unchecked	Unchecked	Unchecked	Unchecked		Spont labour	Checked	Unchecked	Unchecked	Unchecked	Unchecked	Unchecked	Unchecked	Unchecked	Unchecked
36	60	Ex-smoker	B349	0	165	22	200	28.5714	27.9767	279.767	244.943	13.5673	2.56674	99.4867	1746	No	256	36.5714	38.7767	387.767	322.486	17.2281	3.78919	99.9924	0.00903115	0.505744	4237	270	38.5714	Checked	Unchecked	Unchecked	Unchecked	Unchecked	Unchecked	Unchecked	Unchecked	Unchecked		Spont labour	Unchecked	Unchecked	Unchecked	Unchecked	Unchecked	Checked	Unchecked	Unchecked	Unchecked
28	90	Never	B41		163	33.9	189	27	24.5967	245.967	228.59	12.8482	1.35243	91.1881	1250	No	250	35.7143	34.8967	348.967	314.677	16.8359	2.03668	97.9159	0.110292	6.17634	3295	272	38.8571	Unchecked	Unchecked	Unchecked	Unchecked	Unchecked	Unchecked	Unchecked	Checked	Unchecked	Macrosomia	Induction of labour	Unchecked	Unchecked	Unchecked	Unchecked	Checked	Unchecked	Unchecked	Unchecked	Unchecked
29	48	Never	B158	0	157	19.5	198	28.2857	26.13	261.3	241.995	13.4365	1.43677	92.4609	1440	No	254	36.2857	35.32	353.2	319.898	17.0973	1.94781	97.4281	0.0887005	4.96723	3438	284	40.5714	Checked	Unchecked	Unchecked	Unchecked	Unchecked	Unchecked	Unchecked	Unchecked	Unchecked		Spont labour	Unchecked	Unchecked	Unchecked	Unchecked	Unchecked	Checked	Unchecked	Unchecked	Unchecked
26	67	Never	B284		170	23.2	201	28.7143	27.44	274.4	246.413	13.6327	2.05294	97.9961	1646	No	257	36.7143	37.09	370.9	323.775	17.2935	2.72502	99.6785	0.030043	1.68241	3727	278	39.7143	Checked	Unchecked	Unchecked	Unchecked	Unchecked	Unchecked	Unchecked	Unchecked	Unchecked		Spont labour	Unchecked	Unchecked	Unchecked	Unchecked	Unchecked	Checked	Unchecked	Unchecked	Unchecked
34	67	Never	B05		170	23.2	189	27	24.47	244.7	228.59	12.8482	1.25384	89.505	1158	No	252	36	34.37	343.7	317.295	16.9666	1.55631	94.0183	0.0716399	4.01183	3111	281	40.1429	Unchecked	Unchecked	Unchecked	Unchecked	Unchecked	Unchecked	Unchecked	Checked	Unchecked	spurious labour	Induction of labour	Unchecked	Checked	Checked	Unchecked	Unchecked	Unchecked	Unchecked	Unchecked	Unchecked
32	70	Ex-smoker	B07		165	25.7	199	28.4286	27.3567	273.567	243.47	13.5019	2.22905	98.7095	1589	No	255	36.4286	36.3767	363.767	321.194	17.1627	2.48055	99.3441	0.0113329	0.634641	3714	283	40.4286	Unchecked	Checked	Unchecked	Unchecked	Unchecked	Unchecked	Unchecked	Checked	Unchecked	maternal vomiting	Induction of labour	Unchecked	Checked	Unchecked	Unchecked	Unchecked	Unchecked	Unchecked	Unchecked	Unchecked
29	54	Current smoker	B16		154	22.8	203	29	26.9167	269.167	249.344	13.7634	1.44023	92.5099	1618	No	255	36.4286	35.59	355.9	321.194	17.1627	2.02219	97.8422	0.102544	5.74244	3551	293	41.8571	Unchecked	Unchecked	Checked	Unchecked	Unchecked	Unchecked	Unchecked	Unchecked	Unchecked		Induction of labour	Unchecked	Unchecked	Unchecked	Unchecked	Unchecked	Checked	Unchecked	Unchecked	Unchecked
42	84	Never	B24		169	29.4	203	29	28.74	287.4	249.344	13.7634	2.765	99.7154	1797	No	254	36.2857	38.3833	383.833	319.898	17.0973	3.73951	99.9908	0.00539988	0.302393	4114	274	39.1429	Unchecked	Unchecked	Unchecked	Unchecked	Unchecked	Unchecked	Unchecked	Checked	Checked	suspected macrosomia	No labour	Unchecked	Unchecked	Unchecked	Unchecked	Unchecked	Unchecked	Unchecked	Checked	Unchecked
30	74	Never	B76		178	23.4	202	28.8571	26.4167	264.167	247.88	13.698	1.18898	88.2776	1493	No	258	36.8571	34.8167	348.167	325.06	17.3588	1.3311	90.8422	0.0457966	2.56461	3336	280	40	Checked	Unchecked	Unchecked	Unchecked	Unchecked	Unchecked	Unchecked	Unchecked	Unchecked		Spont labour	Checked	Unchecked	Unchecked	Unchecked	Unchecked	Unchecked	Unchecked	Unchecked	Unchecked
35	51	Never	B137	0	153	21.8	203	29	24.4433	244.433	249.344	13.7634	-0.356805	36.0619	1204	No	259	37	32.0233	320.233	326.342	17.4242	-0.350577	36.2953	0.00416761	0.233386	2642	281	40.1429	Checked	Unchecked	Unchecked	Unchecked	Unchecked	Unchecked	Unchecked	Unchecked	Unchecked		Spont labour	Unchecked	Checked	Unchecked	Unchecked	Unchecked	Unchecked	Unchecked	Unchecked	Unchecked
24	75	Current smoker	B142		164	27.9	201	28.7143	23.4967	234.967	246.413	13.6327	-0.839619	20.0561	1182	No	257	36.7143	31.5233	315.233	323.775	17.2935	-0.493927	31.0679	0.196639	11.0118	2703	276	39.4286	Checked	Unchecked	Unchecked	Unchecked	Unchecked	Unchecked	Unchecked	Unchecked	Unchecked		Spont labour	Checked	Unchecked	Unchecked	Unchecked	Unchecked	Unchecked	Unchecked	Unchecked	Unchecked
28	51	Never	B237	0	159	20.2	192	27.4286	24.72	247.2	233.083	13.0443	1.08223	86.0424	1143	No	251	35.8571	33.38	333.8	315.988	16.9012	1.0539	85.4036	-0.0108284	-0.606391	2919	277	39.5714	Checked	Unchecked	Unchecked	Unchecked	Unchecked	Unchecked	Unchecked	Unchecked	Unchecked		Spont labour	Unchecked	Unchecked	Checked	Unchecked	Unchecked	Unchecked	Unchecked	Unchecked	Unchecked
37	79	Current smoker	B09		167	28.3	202	28.8571	25.1433	251.433	247.88	13.698	0.259407	60.2339	1299	No	258	36.8571	32.4133	324.133	325.06	17.3588	-0.0533987	47.8707	-0.220772	-12.3632	2883	278	39.7143	Unchecked	Checked	Unchecked	Unchecked	Unchecked	Unchecked	Unchecked	Unchecked	Unchecked		Induction of labour	Unchecked	Checked	Unchecked	Unchecked	Unchecked	Unchecked	Unchecked	Unchecked	Unchecked
28	68	Never	B357		163	25.6	198	28.2857	25.8367	258.367	241.995	13.4365	1.21846	88.8476	1434	No	254	36.2857	35.5467	355.467	319.898	17.0973	2.08039	98.1255	0.165676	9.27787	3566	276	39.4286	Checked	Unchecked	Unchecked	Unchecked	Unchecked	Unchecked	Unchecked	Unchecked	Unchecked		Spont labour	Unchecked	Checked	Unchecked	Unchecked	Unchecked	Unchecked	Unchecked	Unchecked	Unchecked
30	85	Never	B256	0	160	33.2	190	27.1429	25.39	253.9	230.091	12.9136	1.84375	96.739	1283	No	253	36.1429	35.93	359.3	318.598	17.032	2.38975	99.157	0.038381	2.14934	3586	281	40.1429	Unchecked	Unchecked	Unchecked	Unchecked	Unchecked	Unchecked	Unchecked	Checked	Unchecked	macrosomia	Induction of labour	Unchecked	Unchecked	Unchecked	Checked	Unchecked	Unchecked	Unchecked	Unchecked	Unchecked
37	47	Ex-smoker	B124		153	20.1	203	29	26.5333	265.333	249.344	13.7634	1.16172	87.7324	1557	No	257	36.7143	36.0067	360.067	323.775	17.2935	2.09858	98.2073	0.193978	10.8628	3644	285	40.7143	Unchecked	Unchecked	Unchecked	Checked	Unchecked	Unchecked	Unchecked	Unchecked	Unchecked		Induction of labour	Unchecked	Unchecked	Unchecked	Unchecked	Unchecked	Checked	Unchecked	Unchecked	Unchecked
30	50	Ex-smoker	B113		147	23.1	197	28.1429	25.5067	255.067	240.516	13.3712	1.08818	86.1743	1323	No	253	36.1429	34.0267	340.267	318.598	17.032	1.27224	89.8356	0.0653804	3.6613	3123	268	38.2857	Unchecked	Unchecked	Unchecked	Unchecked	Unchecked	Unchecked	Unchecked	Checked	Unchecked	macrosomia	Induction of labour	Unchecked	Unchecked	Unchecked	Unchecked	Unchecked	Checked	Unchecked	Unchecked	Unchecked
31	117	Never	B197	0	172	39.5	199	28.4286	24.4533	244.533	243.47	13.5019	0.0787345	53.1378	1286	Yes	254	36.2857	32.8433	328.433	319.898	17.0973	0.499244	69.1196	0.290578	16.2724	2928	272	38.8571	Unchecked	Unchecked	Unchecked	Unchecked	Unchecked	Checked	Unchecked	Unchecked	Unchecked		Induction of labour	Unchecked	Checked	Unchecked	Unchecked	Unchecked	Unchecked	Unchecked	Unchecked	Unchecked
30	60	Never	B171	0	176	19.4	194	27.7143	24.86	248.6	236.065	13.1751	0.951447	82.9311	1318	No	250	35.7143	33.4367	334.367	314.677	16.8359	1.16948	87.8896	0.0885437	4.95845	3140	293	41.8571	Unchecked	Unchecked	Checked	Unchecked	Unchecked	Unchecked	Unchecked	Unchecked	Unchecked		Induction of labour	Checked	Unchecked	Unchecked	Unchecked	Unchecked	Unchecked	Unchecked	Unchecked	Unchecked
35	94	Ex-smoker	B157	0	167	33.7	189	27	24.6067	246.067	228.59	12.8482	1.36021	91.3119	1309	No	245	35	34.22	342.2	308.073	16.509	2.06719	98.0642	0.120578	6.75235	3329	273	39	Unchecked	Unchecked	Unchecked	Unchecked	Checked	Unchecked	Unchecked	Unchecked	Unchecked		Induction of labour	Unchecked	Unchecked	Unchecked	Unchecked	Checked	Checked	Unchecked	Unchecked	Unchecked
27	92	Ex-smoker	B53		170	31.8	196	28	23.0933	230.933	239.035	13.3058	-0.608899	27.1296	1114	No	252	36	33.1467	331.467	317.295	16.9666	0.83529	79.8223	0.940941	52.6927	3026	262	37.4286	Unchecked	Checked	Unchecked	Unchecked	Unchecked	Unchecked	Unchecked	Unchecked	Unchecked		Induction of labour	Unchecked	Unchecked	Unchecked	Unchecked	Checked	Checked	Unchecked	Unchecked	Unchecked
31	54	Never	B132	0	172	18.3	193	27.5714	23.2267	232.267	234.575	13.1097	-0.176095	43.011	1157	No	254	36.2857	33.4133	334.133	319.898	17.0973	0.832629	79.7473	0.602235	33.7252	2935	281	40.1429	Unchecked	Checked	Unchecked	Unchecked	Unchecked	Unchecked	Unchecked	Unchecked	Unchecked		Induction of labour	Unchecked	Checked	Unchecked	Unchecked	Unchecked	Unchecked	Unchecked	Unchecked	Unchecked
28	65	Never	B311	0	166	23.6	202	28.8571	26.71	267.1	247.88	13.698	1.40312	91.971	1552	No	254	36.2857	35.3867	353.867	319.898	17.0973	1.9868	97.6528	0.109265	6.11886	3394	275	39.2857	Checked	Unchecked	Unchecked	Unchecked	Unchecked	Unchecked	Unchecked	Unchecked	Unchecked		Spont labour	Checked	Unchecked	Unchecked	Unchecked	Unchecked	Unchecked	Unchecked	Unchecked	Unchecked
30	50	Never	B276	0	165	18.4	191	27.2857	23.4267	234.267	231.588	12.9789	0.206369	58.1749	1140	No	246	35.1429	32.6767	326.767	309.401	16.5744	1.04776	85.2626	0.492505	27.5803	2860	280	40	Checked	Unchecked	Unchecked	Unchecked	Unchecked	Unchecked	Unchecked	Unchecked	Unchecked		Spont labour	Checked	Unchecked	Unchecked	Unchecked	Unchecked	Unchecked	Unchecked	Unchecked	Unchecked
26	51	Never	B20		161	19.7	199	28.4286	24.5467	245.467	243.47	13.5019	0.147861	55.8774	1313	No	255	36.4286	33.8733	338.733	321.194	17.1627	1.02196	84.6601	0.513977	28.7827	2986	275	39.2857	Checked	Unchecked	Unchecked	Unchecked	Unchecked	Unchecked	Unchecked	Unchecked	Unchecked		Spont labour	Checked	Unchecked	Unchecked	Unchecked	Unchecked	Unchecked	Unchecked	Unchecked	Unchecked
27	69	Never	B215	0	161	26.6	199	28.4286	22.29	222.9	243.47	13.5019	-1.52351	6.38159	1123	Yes	255	36.4286	30.93	309.3	321.194	17.1627	-0.692996	24.4156	0.322036	18.034	2600	271	38.7143	Unchecked	Unchecked	Unchecked	Unchecked	Unchecked	Unchecked	Unchecked	Unchecked	Checked		No labour	Unchecked	Unchecked	Unchecked	Unchecked	Unchecked	Unchecked	Unchecked	Checked	Unchecked
32	94	Ex-smoker	B277		175	30.7	200	28.5714	25.37	253.7	244.943	13.5673	0.645449	74.0682	1399	No	256	36.5714	34.7133	347.133	322.486	17.2281	1.43064	92.3733	0.326877	18.3051	3187	274	39.1429	Unchecked	Unchecked	Unchecked	Unchecked	Unchecked	Unchecked	Unchecked	Checked	Unchecked	IVF pregnancy & macrosomia	Induction of labour	Unchecked	Checked	Unchecked	Unchecked	Unchecked	Unchecked	Unchecked	Unchecked	Unchecked
27	60	Never	B329		168	21.3	200	28.5714	25.96	259.6	244.943	13.5673	1.08032	86	1483	No	253	36.1429	34.16	341.6	318.598	17.032	1.35052	91.1576	0.0973137	5.44957	3431	290	41.4286	Unchecked	Unchecked	Checked	Unchecked	Unchecked	Unchecked	Unchecked	Unchecked	Unchecked		Induction of labour	Unchecked	Unchecked	Unchecked	Unchecked	Checked	Checked	Unchecked	Unchecked	Unchecked
22	85	Never	B375		173	28.4	203	29	26.0433	260.433	249.344	13.7634	0.805699	78.9792	1625	No	252	36	34.95	349.5	317.295	16.9666	1.89816	97.1163	0.370145	20.7281	3528	262	37.4286	Checked	Unchecked	Unchecked	Unchecked	Unchecked	Unchecked	Unchecked	Unchecked	Unchecked		Spont labour	Unchecked	Unchecked	Unchecked	Unchecked	Unchecked	Unchecked	Checked	Unchecked	Unchecked
40	70	Ex-smoker	B286	0	162	26.7	200	28.5714	26.0133	260.133	244.943	13.5673	1.11963	86.8564	1448	Yes	255	36.4286	34.8767	348.767	321.194	17.1627	1.60656	94.5925	0.140656	7.87673	3443	272	38.8571	Unchecked	Unchecked	Unchecked	Unchecked	Unchecked	Checked	Unchecked	Unchecked	Unchecked		Induction of labour	Unchecked	Unchecked	Unchecked	Unchecked	Unchecked	Checked	Unchecked	Unchecked	Unchecked
36	70	Never	B287	0	161	27	201	28.7143	25.03	250.3	246.413	13.6327	0.285131	61.2228	1294	No	257	36.7143	32.5833	325.833	323.775	17.2935	0.119021	54.7371	-0.115816	-6.48572	2958	286	40.8571	Unchecked	Checked	Unchecked	Checked	Unchecked	Unchecked	Unchecked	Unchecked	Unchecked		Induction of labour	Checked	Unchecked	Unchecked	Unchecked	Unchecked	Unchecked	Unchecked	Unchecked	Unchecked
29	58	Never	B252	0	171	19.8	195	27.8571	24.4233	244.233	237.551	13.2404	0.504668	69.3104	1233	No	248	35.4286	32.22	322.2	312.046	16.7051	0.607836	72.8352	0.0665051	3.72429	2884	284	40.5714	Checked	Unchecked	Unchecked	Unchecked	Unchecked	Unchecked	Unchecked	Unchecked	Unchecked		Spont labour	Unchecked	Checked	Checked	Unchecked	Unchecked	Unchecked	Unchecked	Unchecked	Unchecked
35	58	Never	B65		161	22.4	203	29	26.6033	266.033	249.344	13.7634	1.21258	88.7354	1404	No	258	36.8571	33.8733	338.733	325.06	17.3588	0.787672	78.4556	-0.186906	-10.4667	3105	287	41	Unchecked	Unchecked	Unchecked	Checked	Unchecked	Unchecked	Unchecked	Unchecked	Unchecked		Induction of labour	Checked	Unchecked	Unchecked	Unchecked	Unchecked	Unchecked	Unchecked	Unchecked	Unchecked
35	53	Ex-smoker	B61		161	20.4	200	28.5714	25.1767	251.767	244.943	13.5673	0.50295	69.25	1356	No	254	36.2857	33.7033	337.033	319.898	17.0973	1.00225	84.1888	0.276643	15.492	3067	276	39.4286	Unchecked	Unchecked	Unchecked	Checked	Unchecked	Unchecked	Unchecked	Unchecked	Unchecked		Induction of labour	Checked	Unchecked	Unchecked	Unchecked	Unchecked	Unchecked	Unchecked	Unchecked	Unchecked
29	67	Never	B176	0	158	26.8	190	27.1429	22.8067	228.067	230.091	12.9136	-0.156733	43.7728	1044	No	253	36.1429	33.08	330.8	318.598	17.032	0.716423	76.3135	0.516519	28.9251	2830	288	41.1429	Unchecked	Unchecked	Unchecked	Checked	Unchecked	Unchecked	Unchecked	Unchecked	Unchecked		Induction of labour	Checked	Unchecked	Unchecked	Unchecked	Unchecked	Unchecked	Unchecked	Unchecked	Unchecked
34	53	Ex-smoker	B275		167	19	193	27.5714	24.1733	241.733	234.575	13.1097	0.546017	70.7473	1182	No	249	35.5714	33.4133	334.133	313.363	16.7705	1.23848	89.223	0.329924	18.4757	3018	263	37.5714	Unchecked	Unchecked	Unchecked	Unchecked	Unchecked	Unchecked	Checked	Unchecked	Unchecked		Induction of labour	Unchecked	Checked	Checked	Unchecked	Unchecked	Unchecked	Unchecked	Unchecked	Unchecked
35	65	Unknown	B13		167	23.3	201	28.7143	25.7667	257.667	246.413	13.6327	0.8255	79.5456	1438	No	257	36.7143	35.6167	356.167	323.775	17.2935	1.87306	96.947	0.310739	17.4014	3415	276	39.4286	Checked	Unchecked	Unchecked	Unchecked	Unchecked	Unchecked	Unchecked	Unchecked	Unchecked		Spont labour	Checked	Unchecked	Unchecked	Unchecked	Unchecked	Unchecked	Unchecked	Unchecked	Unchecked
30	62	Ex-smoker	B324	0	169	21.7	199	28.4286	25.7133	257.133	243.47	13.5019	1.01194	84.4216	1463	No	251	35.8571	34.59	345.9	315.988	16.9012	1.76982	96.1622	0.225781	12.6438	3369	290	41.4286	Unchecked	Unchecked	Checked	Unchecked	Unchecked	Unchecked	Unchecked	Unchecked	Unchecked		Induction of labour	Unchecked	Unchecked	Unchecked	Unchecked	Unchecked	Checked	Unchecked	Unchecked	Unchecked
28	63	Ex-smoker	B206	0	163	23.7	201	28.7143	24.6033	246.033	246.413	13.6327	-0.0278431	48.8894	1256	No	255	36.4286	32.76	327.6	321.194	17.1627	0.373269	64.5526	0.29006	16.2434	2787	285	40.7143	Checked	Unchecked	Unchecked	Unchecked	Unchecked	Unchecked	Unchecked	Unchecked	Unchecked		Spont labour	Checked	Unchecked	Unchecked	Unchecked	Unchecked	Unchecked	Unchecked	Unchecked	Unchecked
28	69	Never	B219		160	27	198	28.2857	23.57	235.7	241.995	13.4365	-0.468477	31.9722	1151	No	252	36	32.4467	324.467	317.295	16.9666	0.422715	66.3748	0.637087	35.6769	2671	283	40.4286	Unchecked	Unchecked	Unchecked	Unchecked	Unchecked	Unchecked	Checked	Unchecked	Unchecked		Induction of labour	Checked	Unchecked	Unchecked	Unchecked	Unchecked	Unchecked	Unchecked	Unchecked	Unchecked
38	130	Never	B296		175	42.4	199	28.4286	25.7667	257.667	243.47	13.5019	1.05144	85.3471	1488	No	253	36.1429	34.7067	347.067	318.598	17.032	1.67149	95.2688	0.183735	10.2891	3479	262	37.4286	Checked	Unchecked	Unchecked	Unchecked	Unchecked	Unchecked	Unchecked	Unchecked	Unchecked		Spont labour	Unchecked	Checked	Checked	Unchecked	Unchecked	Unchecked	Unchecked	Unchecked	Unchecked
34	78	Never	B60		180	24.1	200	28.5714	26.14	261.4	244.943	13.5673	1.21299	88.7433	1445	No	259	37	35.2867	352.867	326.342	17.4242	1.5223	93.6033	0.0823717	4.61282	3475	281	40.1429	Unchecked	Checked	Unchecked	Unchecked	Unchecked	Unchecked	Unchecked	Unchecked	Unchecked		Induction of labour	Unchecked	Unchecked	Unchecked	Unchecked	Checked	Checked	Unchecked	Unchecked	Unchecked
28	68	Never	B28		162	25.9	199	28.4286	24.46	244.6	243.47	13.5019	0.0836721	53.3341	1166	No	259	37	32.67	326.7	326.342	17.4242	0.0205545	50.8199	-0.0419032	-2.34658	2797	275	39.2857	Checked	Unchecked	Unchecked	Unchecked	Unchecked	Unchecked	Unchecked	Unchecked	Unchecked		Spont labour	Checked	Unchecked	Unchecked	Unchecked	Unchecked	Unchecked	Unchecked	Unchecked	Unchecked
30	56	Never	B248		162	21.3	196	28	24.17	241.7	239.035	13.3058	0.200272	57.9366	1243	No	251	35.8571	33.6667	336.667	315.988	16.9012	1.22351	88.9432	0.563756	31.5704	3037	284	40.5714	Checked	Unchecked	Unchecked	Unchecked	Unchecked	Unchecked	Unchecked	Unchecked	Unchecked		Spont labour	Unchecked	Checked	Unchecked	Unchecked	Unchecked	Unchecked	Unchecked	Unchecked	Unchecked
35	88	Never	B378	0	176	28.4	200	28.5714	25.2333	252.333	244.943	13.5673	0.544717	70.7026	1375	No	255	36.4286	34.2267	342.267	321.194	17.1627	1.22784	89.0246	0.333127	18.6551	3141	290	41.4286	Unchecked	Unchecked	Checked	Unchecked	Unchecked	Unchecked	Unchecked	Unchecked	Unchecked		Induction of labour	Unchecked	Checked	Unchecked	Unchecked	Unchecked	Unchecked	Unchecked	Unchecked	Unchecked
33	65	Never	B98		165	23.9	203	29	24.4467	244.467	249.344	13.7634	-0.354383	36.1526	1254	No	258	36.8571	31.56	315.6	325.06	17.3588	-0.544983	29.2882	-0.124807	-6.98916	2820	290	41.4286	Unchecked	Unchecked	Checked	Unchecked	Unchecked	Unchecked	Unchecked	Unchecked	Unchecked		Induction of labour	Unchecked	Checked	Unchecked	Unchecked	Unchecked	Unchecked	Unchecked	Unchecked	Unchecked
32	57	Never	B334	0	165	20.9	201	28.7143	25.9967	259.967	246.413	13.6327	0.994212	83.994	1434	No	255	36.4286	35.0567	350.567	321.194	17.1627	1.71144	95.65	0.215852	12.0877	3400	272	38.8571	Unchecked	Unchecked	Unchecked	Unchecked	Checked	Unchecked	Unchecked	Unchecked	Unchecked		Induction of labour	Checked	Unchecked	Unchecked	Unchecked	Unchecked	Unchecked	Unchecked	Unchecked	Unchecked
33	64	Ex-smoker	B348	0	167	22.9	193	27.5714	23.6367	236.367	234.575	13.1097	0.136651	55.4346	1172	No	249	35.5714	32.5867	325.867	313.363	16.7705	0.745547	77.2029	0.38872	21.7683	2862	288	41.1429	Checked	Unchecked	Unchecked	Unchecked	Unchecked	Unchecked	Unchecked	Unchecked	Unchecked		Spont labour	Unchecked	Checked	Unchecked	Unchecked	Unchecked	Unchecked	Unchecked	Unchecked	Unchecked
30	86	Never	B278	0	164	32	196	28	23.5267	235.267	239.035	13.3058	-0.283227	38.8502	1138	No	252	36	31.7533	317.533	317.295	16.9666	0.0140692	50.5613	0.209127	11.7111	2776	276	39.4286	Checked	Unchecked	Unchecked	Unchecked	Unchecked	Unchecked	Unchecked	Unchecked	Unchecked		Spont labour	Unchecked	Checked	Unchecked	Unchecked	Unchecked	Unchecked	Unchecked	Unchecked	Unchecked
32	82	Never	B06		164	30.5	197	28.1429	26.0867	260.867	240.516	13.3712	1.52195	93.599	1355	Yes	259	37	35.9	359	326.342	17.4242	1.8743	96.9555	0.0541382	3.03174	3674	275	39.2857	Unchecked	Unchecked	Unchecked	Unchecked	Unchecked	Checked	Unchecked	Checked	Unchecked	suspected macrosomia	Induction of labour	Checked	Unchecked	Unchecked	Unchecked	Unchecked	Unchecked	Unchecked	Unchecked	Unchecked
35	77	Never	B318		174.5	25.3	197	28.1429	24.9867	249.867	240.516	13.3712	0.699288	75.7814	1425	No	253	36.1429	35.2433	352.433	318.598	17.032	1.98658	97.6516	0.390539	21.8702	3557	269	38.4286	Unchecked	Unchecked	Unchecked	Unchecked	Unchecked	Unchecked	Unchecked	Checked	Unchecked	F>D and anxiety re: sister had term stillbirth	Induction of labour	Unchecked	Checked	Unchecked	Unchecked	Unchecked	Unchecked	Unchecked	Unchecked	Unchecked
31	71	Never	B235		171.5	24.1	199	28.4286	25.2633	252.633	243.47	13.5019	0.678649	75.132	1435	Yes	255	36.4286	35.8467	358.467	321.194	17.1627	2.17174	98.5062	0.417397	23.3742	3618	277	39.5714	Checked	Unchecked	Unchecked	Unchecked	Unchecked	Unchecked	Unchecked	Unchecked	Unchecked		Spont labour	Unchecked	Unchecked	Unchecked	Unchecked	Unchecked	Checked	Unchecked	Unchecked	Unchecked
28	56	Never	B187	0	161	21.6	200	28.5714	24.9933	249.933	244.943	13.5673	0.367821	64.3497	1325	No	254	36.2857	33.5267	335.267	319.898	17.0973	0.898916	81.5651	0.318805	17.8531	3091	280	40	Checked	Unchecked	Unchecked	Unchecked	Unchecked	Unchecked	Unchecked	Unchecked	Unchecked		Spont labour	Unchecked	Unchecked	Unchecked	Unchecked	Unchecked	Checked	Unchecked	Unchecked	Unchecked
24	63	Never	B249	0	176	20.3	197	28.1429	23.4567	234.567	240.516	13.3712	-0.444964	32.8173	1267	No	253	36.1429	32.83	328.3	318.598	17.032	0.569641	71.5539	0.691726	38.7367	2994	282	40.2857	Checked	Unchecked	Unchecked	Unchecked	Unchecked	Unchecked	Unchecked	Unchecked	Unchecked		Spont labour	Unchecked	Checked	Checked	Unchecked	Unchecked	Unchecked	Unchecked	Unchecked	Unchecked
31	84	Never	B21		171	28.7	195	27.8571	23.6333	236.333	237.551	13.2404	-0.0919892	46.3353	1125	No	251	35.8571	32.6667	326.667	315.988	16.9012	0.63184	73.6254	0.487323	27.2901	2766	278	39.7143	Unchecked	Unchecked	Unchecked	Checked	Unchecked	Unchecked	Unchecked	Unchecked	Unchecked		Induction of labour	Checked	Unchecked	Unchecked	Unchecked	Unchecked	Unchecked	Unchecked	Unchecked	Unchecked
27	60	Never	B279		164	22.3	197	28.1429	24.5733	245.733	240.516	13.3712	0.390166	65.1793	1262	No	251	35.8571	33.3333	333.333	315.988	16.9012	1.02629	84.7622	0.362647	20.3082	2972	293	41.8571	Unchecked	Unchecked	Checked	Unchecked	Unchecked	Unchecked	Unchecked	Unchecked	Unchecked		Induction of labour	Unchecked	Unchecked	Unchecked	Unchecked	Checked	Unchecked	Unchecked	Unchecked	Unchecked
33	62	Never	B04		160	24.2	196	28	24.15	241.5	239.035	13.3058	0.185241	57.348	1259	No	253	36.1429	33.9233	339.233	318.598	17.032	1.21157	88.7162	0.550319	30.8178	3095	278	39.7143	Checked	Unchecked	Unchecked	Unchecked	Unchecked	Unchecked	Unchecked	Unchecked	Unchecked		Spont labour	Unchecked	Unchecked	Unchecked	Unchecked	Checked	Checked	Unchecked	Unchecked	Unchecked
33	54	Never	B39		162	20.6	189	27	23.08	230.8	228.59	12.8482	0.171978	56.8273	1012	No	252	36	33.0933	330.933	317.295	16.9666	0.803856	78.926	0.350774	19.6433	2794	286	40.8571	Checked	Unchecked	Unchecked	Unchecked	Unchecked	Unchecked	Unchecked	Unchecked	Unchecked		Spont labour	Checked	Unchecked	Unchecked	Unchecked	Unchecked	Unchecked	Unchecked	Unchecked	Unchecked
24	80	Never	B106		169	28	197	28.1429	25.1833	251.833	240.516	13.3712	0.846371	80.1327	1291	No	255	36.4286	33.5	335	321.194	17.1627	0.804437	78.9428	-0.0205164	-1.14892	3239	288	41.1429	Checked	Unchecked	Unchecked	Unchecked	Unchecked	Unchecked	Unchecked	Unchecked	Unchecked		Spont labour	Checked	Unchecked	Unchecked	Unchecked	Unchecked	Unchecked	Unchecked	Unchecked	Unchecked
27	72	Never	B47		169	25.2	197	28.1429	24.31	243.1	240.516	13.3712	0.193224	57.6608	1281	No	253	36.1429	33.98	339.8	318.598	17.032	1.24484	89.3405	0.565708	31.6797	3207	267	38.1429	Unchecked	Unchecked	Unchecked	Checked	Unchecked	Unchecked	Unchecked	Unchecked	Unchecked		Induction of labour	Checked	Unchecked	Unchecked	Unchecked	Unchecked	Unchecked	Unchecked	Unchecked	Unchecked
32	61	Ex-smoker	B231	0	168.5	21.5	203	29	24.6367	246.367	249.344	13.7634	-0.216335	41.4363	1291	No	252	36	31.81	318.1	317.295	16.9666	0.0474681	51.893	0.213402	11.9505	2759	291	41.5714	Unchecked	Unchecked	Checked	Unchecked	Unchecked	Unchecked	Unchecked	Unchecked	Unchecked		Induction of labour	Unchecked	Checked	Checked	Unchecked	Unchecked	Unchecked	Unchecked	Unchecked	Unchecked
36	53	Never	B36		159	21	202	28.8571	24.8967	248.967	247.88	13.698	0.0793322	53.1616	1373	No	258	36.8571	34.75	347.5	325.06	17.3588	1.2927	90.1942	0.661297	37.0326	3233	280	40	Unchecked	Unchecked	Unchecked	Checked	Unchecked	Unchecked	Unchecked	Unchecked	Unchecked		Induction of labour	Unchecked	Unchecked	Checked	Unchecked	Unchecked	Unchecked	Unchecked	Unchecked	Unchecked
30	52	Ex-smoker	B195	1	160	20.3	197	28.1429	22.3533	223.533	240.516	13.3712	-1.27012	10.202	1057	No	253	36.1429	31.36	313.6	318.598	17.032	-0.293442	38.4592	0.504592	28.2572	2571	279	39.8571	Unchecked	Checked	Unchecked	Unchecked	Unchecked	Unchecked	Unchecked	Unchecked	Unchecked		Induction of labour	Unchecked	Checked	Unchecked	Unchecked	Unchecked	Unchecked	Unchecked	Unchecked	Unchecked
27	57	Never	B225	0	171	19.5	201	28.7143	24.06	240.6	246.413	13.6327	-0.426396	33.491	1266	No	253	36.1429	32.14	321.4	318.598	17.032	0.16452	56.5339	0.443134	24.8155	2798	279	39.8571	Checked	Unchecked	Unchecked	Unchecked	Unchecked	Unchecked	Unchecked	Unchecked	Unchecked		Spont labour	Unchecked	Checked	Unchecked	Unchecked	Unchecked	Unchecked	Unchecked	Unchecked	Unchecked
37		Ex-smoker	B08		170		199	28.4286	24.9533	249.533	243.47	13.5019	0.449052	67.3303	1359	No	255	36.4286	35.7867	357.867	321.194	17.1627	2.13678	98.3692	0.554266	31.0389	3433	288	41.1429	Checked	Unchecked	Unchecked	Unchecked	Unchecked	Unchecked	Unchecked	Unchecked	Unchecked		Spont labour	Unchecked	Unchecked	Unchecked	Unchecked	Unchecked	Checked	Unchecked	Unchecked	Unchecked
24	65	Ex-smoker	B359	0	169	22.8	201	28.7143	24.5633	245.633	246.413	13.6327	-0.0571845	47.7199	1331	No	254	36.2857	33.2567	332.567	319.898	17.0973	0.740997	77.0652	0.553685	31.0064	3085	272	38.8571	Checked	Unchecked	Unchecked	Unchecked	Unchecked	Unchecked	Unchecked	Unchecked	Unchecked		Spont labour	Checked	Unchecked	Unchecked	Unchecked	Unchecked	Unchecked	Unchecked	Unchecked	Unchecked
33	52	Never	B54		163	19.6	202	28.8571	24.7067	247.067	247.88	13.698	-0.0593739	47.6327	1362	No	256	36.5714	31.9	319	322.486	17.2281	-0.202354	41.982	-0.104643	-5.86001	3106	287	41	Checked	Checked	Unchecked	Unchecked	Unchecked	Unchecked	Unchecked	Unchecked	Unchecked		Spont labour	Unchecked	Checked	Unchecked	Unchecked	Unchecked	Unchecked	Unchecked	Unchecked	Unchecked
35	67	Ex-smoker	B127	0	159	26.5	197	28.1429	24.42	244.2	240.516	13.3712	0.275491	60.853	1206	No	254	36.2857	33.5333	335.333	319.898	17.0973	0.902815	81.6688	0.365189	20.4506	2940	288	41.1429	Unchecked	Checked	Checked	Unchecked	Unchecked	Unchecked	Unchecked	Unchecked	Unchecked		Induction of labour	Unchecked	Unchecked	Unchecked	Unchecked	Checked	Unchecked	Unchecked	Unchecked	Unchecked
32	62	Never	B293		173	20.7	201	28.7143	24.6767	246.767	246.413	13.6327	0.0259493	51.0351	1277	No	257	36.7143	32.08	320.8	323.775	17.2935	-0.172033	43.1706	-0.140438	-7.86452	2980	280	40	Checked	Unchecked	Unchecked	Unchecked	Unchecked	Unchecked	Unchecked	Unchecked	Unchecked		Spont labour	Unchecked	Unchecked	Checked	Unchecked	Unchecked	Unchecked	Unchecked	Unchecked	Unchecked
24	56	Never	B247	0	159	22.2	199	28.4286	24.0567	240.567	243.47	13.5019	-0.215051	41.4864	1246	No	258	36.8571	35.3333	353.333	325.06	17.3588	1.62874	94.8316	0.904157	50.6328	3172	281	40.1429	Checked	Unchecked	Unchecked	Unchecked	Unchecked	Unchecked	Unchecked	Unchecked	Unchecked		Spont labour	Unchecked	Checked	Unchecked	Unchecked	Unchecked	Unchecked	Unchecked	Unchecked	Unchecked
39	74	Never	B55		160	28.9	198	28.2857	24.17	241.7	241.995	13.4365	-0.0219339	49.125	1222	No	252	36	33.3567	333.567	317.295	16.9666	0.959063	83.1237	0.629604	35.2578	2853	281	40.1429	Checked	Unchecked	Unchecked	Unchecked	Unchecked	Unchecked	Unchecked	Unchecked	Unchecked		Spont labour	Unchecked	Unchecked	Unchecked	Unchecked	Checked	Unchecked	Unchecked	Unchecked	Unchecked
34	65	Never	B338	0	165.5	23.7	202	28.8571	24.7333	247.333	247.88	13.698	-0.0399064	48.4084	1305	No	255	36.4286	32.6233	326.233	321.194	17.1627	0.293639	61.5483	0.247923	13.8837	2964	255	36.4286	Checked	Unchecked	Unchecked	Unchecked	Unchecked	Unchecked	Unchecked	Unchecked	Unchecked		Spont labour	Checked	Unchecked	Unchecked	Unchecked	Unchecked	Unchecked	Unchecked	Unchecked	Unchecked
33	72	Never	B18		175	23.5	197	28.1429	23.9967	239.967	240.516	13.3712	-0.0411105	48.3604	1205	No	253	36.1429	33.3	333	318.598	17.032	0.845592	80.111	0.566975	31.7506	2942	290	41.4286	Unchecked	Unchecked	Checked	Unchecked	Unchecked	Unchecked	Unchecked	Unchecked	Unchecked		Induction of labour	Unchecked	Unchecked	Unchecked	Unchecked	Checked	Checked	Unchecked	Unchecked	Unchecked
29	101	Never	B271		173	33.7	190	27.1429	22.68	226.8	230.091	12.9136	-0.254821	39.9431	1046	No	246	35.1429	31.8133	318.133	309.401	16.5744	0.52688	70.0862	0.538269	30.1431	2735	282	40.2857	Unchecked	Unchecked	Unchecked	Checked	Unchecked	Unchecked	Unchecked	Unchecked	Unchecked		Induction of labour	Unchecked	Checked	Unchecked	Unchecked	Unchecked	Unchecked	Unchecked	Unchecked	Unchecked
24	66	Ex-smoker	B331		160.5	25.6	197	28.1429	23.3233	233.233	240.516	13.3712	-0.544681	29.2986	1089	Yes	253	36.1429	32.15	321.5	318.598	17.032	0.170391	56.7649	0.490469	27.4663	2688	274	39.1429	Unchecked	Unchecked	Unchecked	Unchecked	Unchecked	Checked	Unchecked	Unchecked	Unchecked		Induction of labour	Checked	Unchecked	Unchecked	Unchecked	Unchecked	Unchecked	Unchecked	Unchecked	Unchecked
31	64	Ex-smoker	B89		160	25	200	28.5714	24.3867	243.867	244.943	13.5673	-0.0793332	46.8384	1244	No	258	36.8571	32.6567	326.567	325.06	17.3588	0.0867797	53.4577	0.114126	6.39104	3044	286	40.8571	Checked	Unchecked	Unchecked	Unchecked	Unchecked	Unchecked	Unchecked	Unchecked	Unchecked		Spont labour	Unchecked	Checked	Unchecked	Unchecked	Unchecked	Unchecked	Unchecked	Unchecked	Unchecked
36	68	Never	B152	0	176.5	21.8	199	28.4286	24.88	248.8	243.47	13.5019	0.394739	65.3482	1357	No	252	36	34.5467	345.467	317.295	16.9666	1.66044	95.1587	0.562462	31.4979	3210	291	41.5714	Unchecked	Unchecked	Checked	Unchecked	Unchecked	Unchecked	Unchecked	Unchecked	Unchecked		Induction of labour	Unchecked	Unchecked	Unchecked	Unchecked	Checked	Checked	Unchecked	Unchecked	Unchecked
21	104	Never	B315		173.5	34.5	192	27.4286	24.4667	244.667	233.083	13.0443	0.888019	81.2735	1129	No	253	36.1429	33.9633	339.633	318.598	17.032	1.23506	89.1595	0.12928	7.23965	3144	286	40.8571	Unchecked	Unchecked	Unchecked	Checked	Unchecked	Unchecked	Unchecked	Unchecked	Unchecked		Induction of labour	Checked	Unchecked	Unchecked	Unchecked	Unchecked	Unchecked	Unchecked	Unchecked	Unchecked
30	69	Never	B317	0	163	26	201	28.7143	23.8867	238.867	246.413	13.6327	-0.553542	28.9946	1248	No	252	36	32.51	325.1	317.295	16.9666	0.460043	67.7257	0.759434	42.5283	2834	287	41	Checked	Unchecked	Unchecked	Unchecked	Unchecked	Unchecked	Unchecked	Unchecked	Unchecked		Spont labour	Unchecked	Checked	Unchecked	Unchecked	Unchecked	Unchecked	Unchecked	Unchecked	Unchecked
31	80	Never	B44		167	28.7	203	29	24.3167	243.167	249.344	13.7634	-0.448836	32.6775	1265	No	257	36.7143	33.14	331.4	323.775	17.2935	0.440916	67.0363	0.636274	35.6314	2933	292	41.7143	Unchecked	Unchecked	Checked	Unchecked	Unchecked	Unchecked	Unchecked	Unchecked	Unchecked		Induction of labour	Unchecked	Unchecked	Unchecked	Unchecked	Checked	Checked	Unchecked	Unchecked	Unchecked
30	105	Ex-smoker	B25		167	37.6	193	27.5714	25.0433	250.433	234.575	13.1097	1.20965	88.6793	1233	No	249	35.5714	34.83	348.3	313.363	16.7705	2.08321	98.1384	0.168913	9.4591	3287	273	39	Unchecked	Unchecked	Unchecked	Unchecked	Unchecked	Unchecked	Unchecked	Checked	Unchecked	Macrosomia	Induction of labour	Unchecked	Unchecked	Unchecked	Checked	Unchecked	Unchecked	Unchecked	Unchecked	Unchecked
33	90	Never	B242	0	169	31.5	200	28.5714	24.4333	244.333	244.943	13.5673	-0.0449367	48.2079	1300	No	249	35.5714	32.8667	328.667	313.363	16.7705	0.912507	81.9249	0.688102	38.5337	2932	293	41.8571	Unchecked	Unchecked	Checked	Unchecked	Unchecked	Unchecked	Unchecked	Unchecked	Unchecked		Induction of labour	Unchecked	Unchecked	Unchecked	Unchecked	Unchecked	Checked	Unchecked	Unchecked	Unchecked
31	55	Never	B193		172	18.6	198	28.2857	23.32	233.2	241.995	13.4365	-0.654537	25.6383	1186	No	253	36.1429	32.3767	323.767	318.598	17.032	0.303475	61.9236	0.659733	36.945	2958	287	41	Checked	Unchecked	Unchecked	Unchecked	Unchecked	Unchecked	Unchecked	Unchecked	Unchecked		Spont labour	Unchecked	Unchecked	Checked	Unchecked	Unchecked	Unchecked	Unchecked	Unchecked	Unchecked
27	69	Never	B367		158	27.6	202	28.8571	24.11	241.1	247.88	13.698	-0.49496	31.0314	1227	No	255	36.4286	32.6033	326.033	321.194	17.1627	0.281986	61.1023	0.567375	31.773	2874	273	39	Unchecked	Checked	Unchecked	Unchecked	Unchecked	Unchecked	Unchecked	Checked	Unchecked	epilepsy and decreased FMF	Induction of labour	Checked	Unchecked	Unchecked	Unchecked	Unchecked	Unchecked	Unchecked	Unchecked	Unchecked
31	60	Never	B172	0	161	23.1	189	27	22.44	224.4	228.59	12.8482	-0.326146	37.2157	963	No	246	35.1429	30.35	303.5	309.401	16.5744	-0.356009	36.0917	-0.0197195	-1.10429	2601	280	40	Checked	Unchecked	Unchecked	Unchecked	Unchecked	Unchecked	Unchecked	Unchecked	Unchecked		Spont labour	Unchecked	Checked	Unchecked	Unchecked	Unchecked	Unchecked	Unchecked	Unchecked	Unchecked
29	64	Never	B105		168	22.7	202	28.8571	24.22	242.2	247.88	13.698	-0.414656	33.9197	1313	No	252	36	31.92	319.2	317.295	16.9666	0.112301	54.4708	0.411022	23.0172	2966	279	39.8571	Checked	Unchecked	Unchecked	Unchecked	Unchecked	Unchecked	Unchecked	Unchecked	Unchecked		Spont labour	Checked	Unchecked	Unchecked	Unchecked	Unchecked	Unchecked	Unchecked	Unchecked	Unchecked
29	59	Ex-smoker	B27		163	22.2	200	28.5714	24.3867	243.867	244.943	13.5673	-0.0793332	46.8384	1274	No	259	37	37.1267	371.267	326.342	17.4242	2.5783	99.5036	0.89263	49.9873	3473	269	38.4286	Unchecked	Checked	Unchecked	Unchecked	Unchecked	Unchecked	Unchecked	Unchecked	Unchecked		Induction of labour	Checked	Unchecked	Unchecked	Unchecked	Unchecked	Unchecked	Unchecked	Unchecked	Unchecked
34	64	Ex-smoker	B295	0	161	24.7	200	28.5714	23.57	235.7	244.943	13.5673	-0.681271	24.785	1205	No	257	36.7143	32.4567	324.567	323.775	17.2935	0.045776	51.8256	0.474396	26.5662	3061	283	40.4286	Unchecked	Unchecked	Unchecked	Checked	Unchecked	Unchecked	Unchecked	Unchecked	Unchecked		Induction of labour	Unchecked	Checked	Unchecked	Unchecked	Unchecked	Unchecked	Unchecked	Unchecked	Unchecked
31	65	Never	A597		170	22.5	201	28.7143	23.3033	233.033	246.413	13.6327	-0.981436	16.3189	1241	No	256	36.5714	33.34	333.4	322.486	17.2281	0.63349	73.6793	1.04292	58.4033	3116	279	39.8571	Checked	Unchecked	Unchecked	Unchecked	Unchecked	Unchecked	Unchecked	Unchecked	Unchecked		Spont labour	Checked	Unchecked	Unchecked	Unchecked	Unchecked	Unchecked	Unchecked	Unchecked	Unchecked
36	65	Ex-smoker	B130		165	23.9	201	28.7143	24.5833	245.833	246.413	13.6327	-0.0425138	48.3045	1254	No	257	36.7143	33.2233	332.233	323.775	17.2935	0.489104	68.7616	0.365306	20.4571	3127	293	41.8571	Unchecked	Unchecked	Checked	Checked	Unchecked	Unchecked	Unchecked	Unchecked	Unchecked		Induction of labour	Unchecked	Checked	Unchecked	Unchecked	Unchecked	Unchecked	Unchecked	Unchecked	Unchecked
31	59	Never	B175	0	163	22.2	192	27.4286	22.7867	227.867	233.083	13.0443	-0.399899	34.4615	1015	No	247	35.2857	31.1167	311.167	310.725	16.6397	0.0265381	51.0586	0.301764	16.8988	2687	267	38.1429	Unchecked	Checked	Unchecked	Unchecked	Unchecked	Unchecked	Unchecked	Unchecked	Checked		No labour	Unchecked	Unchecked	Unchecked	Unchecked	Unchecked	Unchecked	Unchecked	Checked	Unchecked
36	67	Never	B192	0	163	25.2	201	28.7143	23.48	234.8	246.413	13.6327	-0.851845	19.715	1155	No	257	36.7143	33.6533	336.533	323.775	17.2935	0.737753	76.9668	1.02235	57.2517	3047	286	40.8571	Checked	Unchecked	Unchecked	Unchecked	Unchecked	Unchecked	Unchecked	Unchecked	Unchecked		Spont labour	Unchecked	Checked	Unchecked	Unchecked	Unchecked	Unchecked	Unchecked	Unchecked	Unchecked
40	56	Never	B10		161	21.6	201	28.7143	24.56	245.6	246.413	13.6327	-0.0596296	47.6225	1194	No	257	36.7143	34.3933	343.933	323.775	17.2935	1.16566	87.8124	0.717676	40.1899	3314	282	40.2857	Checked	Unchecked	Unchecked	Unchecked	Unchecked	Unchecked	Unchecked	Unchecked	Unchecked		Spont labour	Unchecked	Unchecked	Checked	Unchecked	Unchecked	Unchecked	Unchecked	Unchecked	Unchecked
38	53	Ex-smoker	B56		160	20.7	200	28.5714	26.8167	268.167	244.943	13.5673	1.71174	95.6528	1501	Yes	256	36.5714	34.38	343.8	322.486	17.2281	1.23716	89.1985	-0.115254	-6.45423	3209	268	38.2857	Checked	Unchecked	Unchecked	Unchecked	Unchecked	Unchecked	Unchecked	Unchecked	Unchecked		Spont labour	Unchecked	Checked	Unchecked	Unchecked	Unchecked	Unchecked	Unchecked	Unchecked	Unchecked
36	58	Never	B112		158	23.2	202	28.8571	24.3533	243.533	247.88	13.698	-0.317319	37.5501	1217	No	256	36.5714	30.6667	306.667	322.486	17.2281	-0.918239	17.9247	-0.363434	-20.3523	2402	276	39.4286	Checked	Unchecked	Unchecked	Unchecked	Unchecked	Unchecked	Unchecked	Unchecked	Unchecked		Spont labour	Checked	Unchecked	Unchecked	Unchecked	Unchecked	Unchecked	Unchecked	Unchecked	Unchecked
33	67	Ex-smoker	B288	0	171	22.9	196	28	24.5233	245.233	239.035	13.3058	0.46582	67.9328	1272	No	252	36	33.4167	334.167	317.295	16.9666	0.994427	83.9992	0.286901	16.0664	2995	272	38.8571	Checked	Unchecked	Unchecked	Unchecked	Unchecked	Unchecked	Unchecked	Unchecked	Unchecked		Spont labour	Checked	Unchecked	Unchecked	Unchecked	Unchecked	Unchecked	Unchecked	Unchecked	Unchecked
31	78	Never	B333	1	168	27.6	199	28.4286	25.11	251.1	243.47	13.5019	0.565085	71.3992	1367	No	250	35.7143	32.36	323.6	314.677	16.8359	0.529976	70.1936	-0.0236402	-1.32385	2883	289	41.2857	Unchecked	Unchecked	Unchecked	Checked	Unchecked	Unchecked	Unchecked	Unchecked	Unchecked		Induction of labour	Unchecked	Unchecked	Unchecked	Unchecked	Checked	Unchecked	Unchecked	Unchecked	Unchecked
[truncated: 39 more columns]
